# Supplementary material for: PdII 2L4-type coordination cages up to three nanometers in size
Source: Chem Sci. 2016 Nov 18;8(3):1901–8. doi: 10.1039/c6sc04732g (PMC5444114; doi:10.1039/c6sc04732g)
Supplement: Supplementary file 2 [file SC-008-C6SC04732G-s002.cif]

# Electronic Supplementary Material (ESI) for Chemical Science.
# This journal is © The Royal Society of Chemistry 2016

####################################################################### 
# 
# This file contains crystal structure data downloaded from the 
# Cambridge Structural Database (CSD) hosted by the Cambridge 
# Crystallographic Data Centre (CCDC).
# 
# Full information about CCDC data access policies and citation 
# guidelines are available at http://www.ccdc.cam.ac.uk/access/V1 
# 
# Audit and citation data items may have been added by the CCDC. 
# Please retain this information to preserve the provenance of 
# this file and to allow appropriate attribution of the data. 
# 
#######################################################################

data_L1
_database_code_depnum_ccdc_archive 'CCDC 1511090'
_audit_update_record             
;
2016-10-21 deposited with the CCDC.
2016-11-09 downloaded from the CCDC.
;
_audit_creation_date             2016-08-31
_audit_creation_method           
;
Olex2 1.2
(compiled 2016.08.25 svn.r3337 for OlexSys, GUI svn.r5221)
;
_shelxl_version_number           2014-3
_chemical_name_common            ?
_chemical_name_systematic        
;
 ?
;
_chemical_formula_moiety         'C52 H60 B4 Fe2 N14 O12, 4(C H2 Cl2)'
_chemical_formula_sum            'C56 H68 B4 Cl8 Fe2 N14 O12'
_chemical_formula_weight         1567.78
_chemical_melting_point          ?
loop_
_atom_type_symbol
_atom_type_description
_atom_type_scat_dispersion_real
_atom_type_scat_dispersion_imag
_atom_type_scat_source
C C 0.0181 0.0091 'International Tables Vol C Tables 4.2.6.8 and 6.1.1.4'
H H 0.0000 0.0000 'International Tables Vol C Tables 4.2.6.8 and 6.1.1.4'
B B 0.0090 0.0039 'International Tables Vol C Tables 4.2.6.8 and 6.1.1.4'
Cl Cl 0.3639 0.7018 'International Tables Vol C Tables 4.2.6.8 and 6.1.1.4'
Fe Fe -1.1336 3.1974 'International Tables Vol C Tables 4.2.6.8 and 6.1.1.4'
N N 0.0311 0.0180 'International Tables Vol C Tables 4.2.6.8 and 6.1.1.4'
O O 0.0492 0.0322 'International Tables Vol C Tables 4.2.6.8 and 6.1.1.4'

_shelx_space_group_comment       
;
The symmetry employed for this shelxl refinement is uniquely defined
by the following loop, which should always be used as a source of
symmetry information in preference to the above space-group names.
They are only intended as comments.
;
_space_group_crystal_system      monoclinic
_space_group_IT_number           14
_space_group_name_H-M_alt        'P 1 21/c 1'
_space_group_name_Hall           '-P 2ybc'
loop_
_space_group_symop_operation_xyz
'x, y, z'
'-x, y+1/2, -z+1/2'
'-x, -y, -z'
'x, -y-1/2, z-1/2'

_cell_length_a                   19.4453(5)
_cell_length_b                   15.7177(2)
_cell_length_c                   23.5873(7)
_cell_angle_alpha                90
_cell_angle_beta                 109.174(3)
_cell_angle_gamma                90
_cell_volume                     6809.2(3)
_cell_formula_units_Z            4
_cell_measurement_reflns_used    11799
_cell_measurement_theta_min      3.6820
_cell_measurement_theta_max      75.3460
_cell_measurement_temperature    140.0(2)
_shelx_estimated_absorpt_T_max   ?
_shelx_estimated_absorpt_T_min   ?
_exptl_absorpt_coefficient_mu    6.887
_exptl_absorpt_correction_T_max  0.622
_exptl_absorpt_correction_T_min  0.164
_exptl_absorpt_correction_type   analytical
_exptl_absorpt_process_details   
;
CrysAlisPro 1.171.38.41 (Rigaku Oxford Diffraction, 2015)
Analytical numeric absorption correction using a multifaceted crystal
			model based on expressions derived by R.C. Clark & J.S. Reid.
(Clark, R. C. & Reid, J. S. (1995). Acta Cryst. A51, 887-897)
Empirical absorption correction using spherical harmonics,
 implemented in SCALE3 ABSPACK scaling algorithm.
;
_exptl_crystal_colour            'light red'
_exptl_crystal_colour_modifier   light
_exptl_crystal_colour_primary    red
_exptl_crystal_density_diffrn    1.529
_exptl_crystal_density_meas      ?
_exptl_crystal_density_method    ?
_exptl_crystal_description       plate
_exptl_crystal_F_000             3224
_exptl_crystal_size_max          0.744
_exptl_crystal_size_mid          0.113
_exptl_crystal_size_min          0.097
loop_
_exptl_crystal_face_index_h
_exptl_crystal_face_index_k
_exptl_crystal_face_index_l
_exptl_crystal_face_perp_dist
-3 -10 3 0.2299
3 10 -3 0.4444
-12 1 -1 0.0542
-3 -10 3 0.2327
10 -1 6 0.0311
-1 -1 15 0.0505
1 1 -15 0.0505
-11 0 11 0.0576
11 0 -11 0.0434
loop_
_exptl_oxdiff_crystal_face_indexfrac_h
_exptl_oxdiff_crystal_face_indexfrac_k
_exptl_oxdiff_crystal_face_indexfrac_l
_exptl_oxdiff_crystal_face_x
_exptl_oxdiff_crystal_face_y
_exptl_oxdiff_crystal_face_z
-3.0945 -9.7944 3.2914 0.0424 0.0353 0.9985
2.7401 9.8435 -3.3265 -0.0188 -0.0151 -0.9997
-11.6830 0.5026 -0.7662 0.7583 0.6482 0.0695
-2.5399 -9.8744 3.2805 0.0041 0.0081 1.0000
9.5645 -0.5184 5.5878 -0.5221 -0.8528 0.0091
-1.0000 -1.0000 15.0001 0.3481 -0.9165 0.2743
1.0000 1.0000 -15.0001 -0.3481 0.9165 -0.2743
-11.0001 0.0001 10.9998 0.9421 -0.1490 0.2422
11.0001 -0.0001 -10.9998 -0.9421 0.1490 -0.2422

_exptl_special_details           
;
 ?
;
_exptl_transmission_factor_max   ?
_exptl_transmission_factor_min   ?
_diffrn_reflns_av_R_equivalents  0.0555
_diffrn_reflns_av_unetI/netI     0.0502
_diffrn_reflns_Laue_measured_fraction_full 0.997
_diffrn_reflns_Laue_measured_fraction_max 0.982
_diffrn_reflns_limit_h_max       23
_diffrn_reflns_limit_h_min       -24
_diffrn_reflns_limit_k_max       12
_diffrn_reflns_limit_k_min       -19
_diffrn_reflns_limit_l_max       29
_diffrn_reflns_limit_l_min       -29
_diffrn_ambient_environment      N~2~
_diffrn_source                   'micro-focus sealed X-ray tube'
_diffrn_source_type              'SuperNova (Cu) X-ray Source'
_diffrn_radiation_probe          x-ray
_diffrn_radiation_type           'Cu K\a'
_diffrn_radiation_wavelength     1.54184
_diffrn_radiation_monochromator  mirror
_diffrn_measurement_device       'four-circle diffractometer'
_diffrn_measurement_device_type  'SuperNova, Dual, Cu at zero, Atlas'
_diffrn_detector                 'CCD plate'
_diffrn_detector_type            Atlas
_diffrn_detector_area_resol_mean 5.1333
_diffrn_reflns_number            50099
_diffrn_reflns_point_group_measured_fraction_full 0.997
_diffrn_reflns_point_group_measured_fraction_max 0.982
_diffrn_reflns_theta_full        67.679
_diffrn_reflns_theta_max         76.192
_diffrn_reflns_theta_min         3.441
_diffrn_ambient_temperature      140.0(2)
_diffrn_measured_fraction_theta_full 0.997
_diffrn_measured_fraction_theta_max 0.982
_diffrn_special_details          ?
_reflns_Friedel_coverage         0.000
_reflns_Friedel_fraction_full    .
_reflns_Friedel_fraction_max     .
_reflns_number_gt                10452
_reflns_number_total             14020
_reflns_special_details          
;
 Reflections were merged by SHELXL according to the crystal
 class for the calculation of statistics and refinement.
 
 _reflns_Friedel_fraction is defined as the number of unique
 Friedel pairs measured divided by the number that would be
 possible theoretically, ignoring centric projections and
 systematic absences.
;
_reflns_threshold_expression     'I > 2\s(I)'
_computing_cell_refinement       'CrysAlisPro 1.171.38.41 (Rigaku OD, 2015)'
_computing_data_collection       'CrysAlisPro 1.171.38.41 (Rigaku OD, 2015)'
_computing_data_reduction        'CrysAlisPro 1.171.38.41 (Rigaku OD, 2015)'
_computing_molecular_graphics    'Olex2 (Dolomanov et al., 2009)'
_computing_publication_material  'Olex2 (Dolomanov et al., 2009)'
_computing_structure_refinement  'SHELXL-2014 (Sheldrick, 2015a)'
_computing_structure_solution    'SHELXT (Sheldrick, 2015b)'
_refine_diff_density_max         2.124
_refine_diff_density_min         -2.649
_refine_diff_density_rms         0.115
_refine_ls_extinction_coef       .
_refine_ls_extinction_method     none
_refine_ls_goodness_of_fit_ref   1.042
_refine_ls_hydrogen_treatment    constr
_refine_ls_matrix_type           full
_refine_ls_number_parameters     858
_refine_ls_number_reflns         14020
_refine_ls_number_restraints     6
_refine_ls_R_factor_all          0.1089
_refine_ls_R_factor_gt           0.0848
_refine_ls_restrained_S_all      1.065
_refine_ls_shift/su_max          0.000
_refine_ls_shift/su_mean         0.000
_refine_ls_structure_factor_coef Fsqd
_refine_ls_weighting_details     
'w=1/[\s^2^(Fo^2^)+(0.0200P)^2^+48.0000P] where P=(Fo^2^+2Fc^2^)/3'
_refine_ls_weighting_scheme      calc
_refine_ls_wR_factor_gt          0.1760
_refine_ls_wR_factor_ref         0.1888
_refine_special_details          
;
 ?
;
_olex2_refinement_description    
;
1. Fixed Uiso
 At 1.2 times of:
  All C(H) groups, All C(H,H) groups, All C(H,H,H,H) groups
2. Restrained distances
 Cl9-C4S \\sim Cl8-C4S \\sim Cl7-C4S
 with sigma of 0.02
 Cl7-Cl8 \\sim Cl7-Cl9 \\sim Cl8-Cl9
 with sigma of 0.02
3. Uiso/Uaniso restraints and constraints
Uiso(C45) = Uiso(C45A)
Uiso(C46) = Uiso(C46A)
Uanis(Cl9) = Uanis(Cl8) = Uanis(Cl7)
4. Others
 Fixed Sof: H1AA(0.5) H1AB(0.5) H1AC(0.5) H1AD(0.5) H44A(0.5) H44B(0.5)
 H44C(0.5) H44D(0.5) C45(0.5) H45A(0.5) H45B(0.5) C46(0.5) H46A(0.5) H46B(0.5)
 C45A(0.5) H45C(0.5) H45D(0.5) C46A(0.5) H46C(0.5) H46D(0.5) Cl7(0.66667)
 Cl8(0.66667) Cl9(0.66667) H4SC(0.5) H4SD(0.5) H4SA(0.5) H4SB(0.5)
5.a Secondary CH2 refined with riding coordinates:
 C1AA(H1AA,H1AB), C1AA(H1AC,H1AD), C3(H3A,H3B), C4(H4A,H4B), C5(H5A,H5B),
 C6(H6A,H6B), C9(H9A,H9B), C10(H10A,H10B), C11(H11A,H11B), C12(H12A,H12B),
 C15(H15A,H15B), C16(H16A,H16B), C17(H17A,H17B), C18(H18A,H18B), C32(H32A,H32B),
  C33(H33A,H33B), C34(H34A,H34B), C35(H35A,H35B), C38(H38A,H38B), C39(H39A,
 H39B), C40(H40A,H40B), C41(H41A,H41B), C44(H44A,H44B), C44(H44C,H44D),
 C45(H45A,H45B), C46(H46A,H46B), C45A(H45C,H45D), C46A(H46C,H46D), C2S(H2SA,
 H2SB), C3S(H3SA,H3SB), C1S(H1SA,H1SB), C4S(H4SC,H4SD), C4S(H4SA,H4SB)
5.b Aromatic/amide H refined with riding coordinates:
 C19(H19), C21(H21), C22(H22), C23(H23), C25(H25), C27(H27), C28(H28),
 C29(H29), C47(H47), C49(H49), C50(H50), C51(H51)
;
_atom_sites_solution_hydrogens   geom
_atom_sites_solution_primary     ?
_atom_sites_solution_secondary   ?
loop_
_atom_site_label
_atom_site_type_symbol
_atom_site_fract_x
_atom_site_fract_y
_atom_site_fract_z
_atom_site_U_iso_or_equiv
_atom_site_adp_type
_atom_site_occupancy
_atom_site_site_symmetry_order
_atom_site_calc_flag
_atom_site_refinement_flags_posn
_atom_site_refinement_flags_adp
_atom_site_refinement_flags_occupancy
_atom_site_disorder_assembly
_atom_site_disorder_group
Fe1 Fe 0.85120(4) 0.60339(5) 0.34907(4) 0.02322(17) Uani 1 1 d . . . . .
Fe2 Fe 0.29199(4) 0.60021(5) 0.21584(4) 0.02541(18) Uani 1 1 d . . . . .
O1 O 0.93620(18) 0.4577(2) 0.40898(16) 0.0270(7) Uani 1 1 d . . . . .
O2 O 0.69344(18) 0.6116(2) 0.30978(17) 0.0306(8) Uani 1 1 d . . . . .
O3 O 1.00648(18) 0.5896(2) 0.41632(17) 0.0280(8) Uani 1 1 d . . . . .
O4 O 0.75595(19) 0.7307(2) 0.37238(17) 0.0299(8) Uani 1 1 d . . . . .
O5 O 0.96541(19) 0.5108(2) 0.32164(16) 0.0281(7) Uani 1 1 d . . . . .
O6 O 0.75081(19) 0.7209(2) 0.26731(16) 0.0287(8) Uani 1 1 d . . . . .
O7 O 0.44737(19) 0.6160(2) 0.27785(18) 0.0330(8) Uani 1 1 d . . . . .
O8 O 0.20066(19) 0.4699(2) 0.24192(18) 0.0329(8) Uani 1 1 d . . . . .
O9 O 0.37671(19) 0.7465(2) 0.27496(18) 0.0319(8) Uani 1 1 d . . . . .
O10 O 0.13424(19) 0.5887(2) 0.18032(19) 0.0348(9) Uani 1 1 d . . . . .
O11 O 0.40111(19) 0.6979(2) 0.18436(17) 0.0312(8) Uani 1 1 d . . . . .
O12 O 0.1923(2) 0.4808(2) 0.13602(18) 0.0331(8) Uani 1 1 d . . . . .
N1 N 0.8688(2) 0.4951(3) 0.3875(2) 0.0276(9) Uani 1 1 d . . . . .
N2 N 0.7547(2) 0.5630(3) 0.3340(2) 0.0282(9) Uani 1 1 d . . . . .
N3 N 0.9430(2) 0.6364(3) 0.40560(19) 0.0260(9) Uani 1 1 d . . . . .
N4 N 0.8245(2) 0.6951(3) 0.39000(19) 0.0262(9) Uani 1 1 d . . . . .
N5 N 0.9059(2) 0.5633(3) 0.3011(2) 0.0262(9) Uani 1 1 d . . . . .
N6 N 0.8114(2) 0.6703(2) 0.2780(2) 0.0260(9) Uani 1 1 d . . . . .
N7 N 0.3858(2) 0.5686(3) 0.2697(2) 0.0294(9) Uani 1 1 d . . . . .
N8 N 0.2685(2) 0.5064(3) 0.2579(2) 0.0296(9) Uani 1 1 d . . . . .
N9 N 0.3096(2) 0.7080(3) 0.2546(2) 0.0294(9) Uani 1 1 d . . . . .
N10 N 0.1951(2) 0.6389(3) 0.2029(2) 0.0310(10) Uani 1 1 d . . . . .
N11 N 0.3435(2) 0.6425(3) 0.1653(2) 0.0290(9) Uani 1 1 d . . . . .
N12 N 0.2513(2) 0.5333(3) 0.1449(2) 0.0304(10) Uani 1 1 d . . . . .
N13 N 1.1580(3) 0.3720(4) 0.3830(3) 0.0500(14) Uani 1 1 d . . . . .
N14 N -0.0451(3) 0.4278(4) 0.0980(3) 0.0580(16) Uani 1 1 d . . . . .
C1 C 0.8127(3) 0.4472(3) 0.3858(2) 0.0280(11) Uani 1 1 d . . . . .
C1AA C 0.3706(4) 0.6285(4) 0.0697(3) 0.0455(15) Uani 1 1 d . . . . .
H1AA H 0.4233 0.6178 0.0892 0.055 Uiso 0.5 1 calc R . P A 1
H1AB H 0.3640 0.6893 0.0581 0.055 Uiso 0.5 1 calc R . P A 1
H1AC H 0.4221 0.6416 0.0926 0.055 Uiso 0.5 1 calc R . P B 2
H1AD H 0.3488 0.6794 0.0458 0.055 Uiso 0.5 1 calc R . P B 2
C2 C 0.7451(3) 0.4901(3) 0.3576(2) 0.0277(10) Uani 1 1 d . . . . .
C3 C 0.6729(3) 0.4554(3) 0.3569(3) 0.0358(12) Uani 1 1 d . . . . .
H3A H 0.6451 0.4354 0.3160 0.043 Uiso 1 1 calc R . . . .
H3B H 0.6444 0.5010 0.3679 0.043 Uiso 1 1 calc R . . . .
C4 C 0.6843(3) 0.3813(4) 0.4015(3) 0.0396(13) Uani 1 1 d . . . . .
H4A H 0.6998 0.4040 0.4430 0.048 Uiso 1 1 calc R . . . .
H4B H 0.6376 0.3508 0.3943 0.048 Uiso 1 1 calc R . . . .
C5 C 0.7414(3) 0.3195(3) 0.3951(3) 0.0373(13) Uani 1 1 d . . . . .
H5A H 0.7268 0.2992 0.3531 0.045 Uiso 1 1 calc R . . . .
H5B H 0.7436 0.2696 0.4212 0.045 Uiso 1 1 calc R . . . .
C6 C 0.8167(3) 0.3599(3) 0.4118(3) 0.0323(12) Uani 1 1 d . . . . .
H6A H 0.8383 0.3631 0.4560 0.039 Uiso 1 1 calc R . . . .
H6B H 0.8486 0.3239 0.3967 0.039 Uiso 1 1 calc R . . . .
C7 C 0.9444(3) 0.6965(3) 0.4439(2) 0.0259(10) Uani 1 1 d . . . . .
C8 C 0.8748(3) 0.7365(3) 0.4313(2) 0.0265(10) Uani 1 1 d . . . . .
C9 C 0.8635(3) 0.8143(3) 0.4623(2) 0.0311(11) Uani 1 1 d . . . . .
H9A H 0.8330 0.8006 0.4874 0.037 Uiso 1 1 calc R . . . .
H9B H 0.8373 0.8571 0.4321 0.037 Uiso 1 1 calc R . . . .
C10 C 0.9358(3) 0.8513(3) 0.5016(3) 0.0362(12) Uani 1 1 d . . . . .
H10A H 0.9268 0.8937 0.5295 0.043 Uiso 1 1 calc R . . . .
H10B H 0.9598 0.8808 0.4761 0.043 Uiso 1 1 calc R . . . .
C11 C 0.9860(3) 0.7813(3) 0.5378(3) 0.0368(13) Uani 1 1 d . . . . .
H11A H 0.9605 0.7490 0.5610 0.044 Uiso 1 1 calc R . . . .
H11B H 1.0300 0.8074 0.5666 0.044 Uiso 1 1 calc R . . . .
C12 C 1.0088(3) 0.7202(3) 0.4965(2) 0.0310(11) Uani 1 1 d . . . . .
H12A H 1.0460 0.7477 0.4823 0.037 Uiso 1 1 calc R . . . .
H12B H 1.0305 0.6683 0.5191 0.037 Uiso 1 1 calc R . . . .
C13 C 0.8951(3) 0.5982(3) 0.2491(2) 0.0275(10) Uani 1 1 d . . . . .
C14 C 0.8348(3) 0.6569(3) 0.2330(2) 0.0285(11) Uani 1 1 d . . . . .
C15 C 0.8052(3) 0.6958(4) 0.1729(3) 0.0393(13) Uani 1 1 d . . . . .
H15A H 0.8155 0.7576 0.1758 0.047 Uiso 1 1 calc R . . . .
H15B H 0.7517 0.6881 0.1574 0.047 Uiso 1 1 calc R . . . .
C16 C 0.8394(4) 0.6549(5) 0.1292(3) 0.0496(16) Uani 1 1 d . . . . .
H16A H 0.8182 0.5978 0.1174 0.060 Uiso 1 1 calc R . . . .
H16B H 0.8285 0.6902 0.0925 0.060 Uiso 1 1 calc R . . . .
C17 C 0.9218(4) 0.6474(4) 0.1588(3) 0.0481(16) Uani 1 1 d . . . . .
H17A H 0.9440 0.6296 0.1284 0.058 Uiso 1 1 calc R . . . .
H17B H 0.9422 0.7035 0.1747 0.058 Uiso 1 1 calc R . . . .
C18 C 0.9408(3) 0.5830(4) 0.2095(3) 0.0355(12) Uani 1 1 d . . . . .
H18A H 0.9321 0.5247 0.1928 0.043 Uiso 1 1 calc R . . . .
H18B H 0.9930 0.5880 0.2336 0.043 Uiso 1 1 calc R . . . .
C19 C 1.0937(3) 0.4119(4) 0.3685(3) 0.0409(14) Uani 1 1 d . . . . .
H19 H 1.0646 0.4126 0.3273 0.049 Uiso 1 1 calc R . . . .
C20 C 1.0660(3) 0.4522(3) 0.4086(2) 0.0274(10) Uani 1 1 d . . . . .
C21 C 1.1096(3) 0.4489(3) 0.4685(3) 0.0335(12) Uani 1 1 d . . . . .
H21 H 1.0933 0.4744 0.4983 0.040 Uiso 1 1 calc R . . . .
C22 C 1.1770(3) 0.4086(3) 0.4850(3) 0.0362(12) Uani 1 1 d . . . . .
H22 H 1.2073 0.4065 0.5258 0.043 Uiso 1 1 calc R . . . .
C23 C 1.1987(3) 0.3720(4) 0.4409(3) 0.0442(15) Uani 1 1 d . . . . .
H23 H 1.2450 0.3452 0.4522 0.053 Uiso 1 1 calc R . . . .
C24 C 0.6371(3) 0.7563(3) 0.2949(2) 0.0295(11) Uani 1 1 d . . . . .
C25 C 0.5698(3) 0.7147(3) 0.2771(3) 0.0307(11) Uani 1 1 d . . . . .
H25 H 0.5687 0.6553 0.2694 0.037 Uiso 1 1 calc R . . . .
C26 C 0.5036(3) 0.7569(3) 0.2701(2) 0.0301(11) Uani 1 1 d . . . . .
C27 C 0.5070(3) 0.8437(3) 0.2810(3) 0.0347(12) Uani 1 1 d . . . . .
H27 H 0.4632 0.8740 0.2762 0.042 Uiso 1 1 calc R . . . .
C28 C 0.5730(3) 0.8877(3) 0.2987(3) 0.0365(13) Uani 1 1 d . . . . .
H28 H 0.5740 0.9471 0.3061 0.044 Uiso 1 1 calc R . . . .
C29 C 0.6370(3) 0.8443(3) 0.3053(3) 0.0331(12) Uani 1 1 d . . . . .
H29 H 0.6818 0.8745 0.3172 0.040 Uiso 1 1 calc R . . . .
C30 C 0.3907(3) 0.5045(3) 0.3062(2) 0.0292(11) Uani 1 1 d . . . . .
C31 C 0.3213(3) 0.4653(3) 0.2972(2) 0.0285(11) Uani 1 1 d . . . . .
C32 C 0.3125(3) 0.3865(3) 0.3289(3) 0.0352(12) Uani 1 1 d . . . . .
H32A H 0.3016 0.3382 0.3004 0.042 Uiso 1 1 calc R . . . .
H32B H 0.2710 0.3934 0.3440 0.042 Uiso 1 1 calc R . . . .
C33 C 0.3804(4) 0.3672(5) 0.3807(4) 0.063(2) Uani 1 1 d . . . . .
H33A H 0.3808 0.4034 0.4151 0.075 Uiso 1 1 calc R . . . .
H33B H 0.3784 0.3072 0.3928 0.075 Uiso 1 1 calc R . . . .
C34 C 0.4482(4) 0.3804(5) 0.3682(4) 0.066(2) Uani 1 1 d . . . . .
H34A H 0.4491 0.3420 0.3353 0.079 Uiso 1 1 calc R . . . .
H34B H 0.4895 0.3646 0.4043 0.079 Uiso 1 1 calc R . . . .
C35 C 0.4592(3) 0.4728(4) 0.3506(3) 0.0407(14) Uani 1 1 d . . . . .
H35A H 0.4729 0.5095 0.3867 0.049 Uiso 1 1 calc R . . . .
H35B H 0.4990 0.4748 0.3331 0.049 Uiso 1 1 calc R . . . .
C36 C 0.2535(3) 0.7545(3) 0.2540(2) 0.0291(11) Uani 1 1 d . . . . .
C37 C 0.1861(3) 0.7118(3) 0.2269(3) 0.0315(11) Uani 1 1 d . . . . .
C38 C 0.1147(3) 0.7471(4) 0.2262(3) 0.0373(13) Uani 1 1 d . . . . .
H38A H 0.0975 0.7156 0.2554 0.045 Uiso 1 1 calc R . . . .
H38B H 0.0783 0.7393 0.1858 0.045 Uiso 1 1 calc R . . . .
C39 C 0.1208(4) 0.8398(4) 0.2420(4) 0.059(2) Uani 1 1 d . . . . .
H39A H 0.1164 0.8726 0.2051 0.070 Uiso 1 1 calc R . . . .
H39B H 0.0788 0.8555 0.2548 0.070 Uiso 1 1 calc R . . . .
C40 C 0.1870(4) 0.8667(5) 0.2885(4) 0.062(2) Uani 1 1 d . . . . .
H40A H 0.1873 0.8416 0.3271 0.074 Uiso 1 1 calc R . . . .
H40B H 0.1854 0.9293 0.2926 0.074 Uiso 1 1 calc R . . . .
C41 C 0.2581(3) 0.8431(3) 0.2783(3) 0.0356(12) Uani 1 1 d . . . . .
H41A H 0.2677 0.8836 0.2496 0.043 Uiso 1 1 calc R . . . .
H41B H 0.2988 0.8470 0.3167 0.043 Uiso 1 1 calc R . . . .
C42 C 0.3304(3) 0.6086(3) 0.1124(3) 0.0331(12) Uani 1 1 d . . . . .
C43 C 0.2721(3) 0.5477(3) 0.0990(3) 0.0364(13) Uani 1 1 d . . . . .
C44 C 0.2400(4) 0.5069(4) 0.0387(3) 0.0543(18) Uani 1 1 d . . . . .
H44A H 0.1866 0.5020 0.0292 0.065 Uiso 0.5 1 calc R . P C 1
H44B H 0.2601 0.4488 0.0400 0.065 Uiso 0.5 1 calc R . P C 1
H44C H 0.1879 0.5223 0.0212 0.065 Uiso 0.5 1 calc R . P D 2
H44D H 0.2438 0.4442 0.0426 0.065 Uiso 0.5 1 calc R . P D 2
C47 C 0.0189(3) 0.4686(4) 0.1176(3) 0.0455(15) Uani 1 1 d . . . . .
H47 H 0.0215 0.5219 0.0994 0.055 Uiso 1 1 calc R . . . .
C48 C 0.0816(3) 0.4413(3) 0.1617(3) 0.0349(12) Uani 1 1 d . . . . .
C49 C 0.0772(4) 0.3613(4) 0.1861(3) 0.0494(16) Uani 1 1 d . . . . .
H49 H 0.1185 0.3380 0.2160 0.059 Uiso 1 1 calc R . . . .
C50 C 0.0124(4) 0.3158(4) 0.1668(4) 0.058(2) Uani 1 1 d . . . . .
H50 H 0.0087 0.2613 0.1830 0.070 Uiso 1 1 calc R . . . .
C51 C -0.0460(4) 0.3513(5) 0.1236(4) 0.061(2) Uani 1 1 d . . . . .
H51 H -0.0902 0.3199 0.1109 0.073 Uiso 1 1 calc R . . . .
B1 B 0.9912(3) 0.5035(3) 0.3879(3) 0.0264(12) Uani 1 1 d . . . . .
B2 B 0.7111(3) 0.7042(4) 0.3108(3) 0.0284(12) Uani 1 1 d . . . . .
B3 B 0.4306(3) 0.7036(4) 0.2516(3) 0.0294(12) Uani 1 1 d . . . . .
B4 B 0.1543(3) 0.4961(4) 0.1815(3) 0.0315(13) Uani 1 1 d . . . . .
C45 C 0.2563(7) 0.5587(9) -0.0116(6) 0.041(2) Uiso 0.5 1 d . . P E 1
H45A H 0.2405 0.5272 -0.0500 0.049 Uiso 0.5 1 calc R . P E 1
H45B H 0.2314 0.6146 -0.0174 0.049 Uiso 0.5 1 calc R . P E 1
C46 C 0.3396(7) 0.5699(8) 0.0118(6) 0.041(2) Uiso 0.5 1 d . . P E 1
H46A H 0.3549 0.5944 -0.0208 0.049 Uiso 0.5 1 calc R . P E 1
H46B H 0.3623 0.5130 0.0212 0.049 Uiso 0.5 1 calc R . P E 1
C45A C 0.2835(7) 0.5397(9) -0.0031(6) 0.041(2) Uiso 0.5 1 d . . P E 2
H45C H 0.2770 0.4979 -0.0359 0.049 Uiso 0.5 1 calc R . P E 2
H45D H 0.2614 0.5939 -0.0218 0.049 Uiso 0.5 1 calc R . P E 2
C46A C 0.3672(7) 0.5545(8) 0.0284(6) 0.041(2) Uiso 0.5 1 d . . P E 2
H46C H 0.3906 0.5035 0.0513 0.049 Uiso 0.5 1 calc R . P E 2
H46D H 0.3915 0.5685 -0.0013 0.049 Uiso 0.5 1 calc R . P E 2
Cl3 Cl 0.77591(13) 0.27759(14) 0.55763(11) 0.0791(6) Uani 1 1 d . . . . .
Cl4 Cl 0.80652(17) 0.40547(17) 0.65109(12) 0.0969(8) Uani 1 1 d . . . . .
C2S C 0.8157(5) 0.3726(6) 0.5847(4) 0.082(3) Uani 1 1 d . . . . .
H2SA H 0.7947 0.4169 0.5540 0.098 Uiso 1 1 calc R . . . .
H2SB H 0.8683 0.3686 0.5901 0.098 Uiso 1 1 calc R . . . .
Cl5 Cl 0.39976(19) 0.5987(2) 0.46436(14) 0.1200(11) Uani 1 1 d . . . . .
Cl6 Cl 0.4283(2) 0.7737(2) 0.4409(2) 0.1524(16) Uani 1 1 d . . . . .
C3S C 0.3975(6) 0.6752(6) 0.4101(5) 0.093(3) Uani 1 1 d . . . . .
H3SA H 0.4280 0.6557 0.3863 0.112 Uiso 1 1 calc R . . . .
H3SB H 0.3469 0.6810 0.3825 0.112 Uiso 1 1 calc R . . . .
Cl1 Cl 0.60455(13) 0.63528(15) 0.45075(11) 0.0795(6) Uani 1 1 d . . . . .
Cl2 Cl 0.64995(14) 0.80490(14) 0.49660(11) 0.0818(6) Uani 1 1 d . . . . .
C1S C 0.6212(5) 0.7400(6) 0.4332(4) 0.071(2) Uani 1 1 d . . . . .
H1SA H 0.6589 0.7396 0.4135 0.085 Uiso 1 1 calc R . . . .
H1SB H 0.5761 0.7639 0.4045 0.085 Uiso 1 1 calc R . . . .
Cl7 Cl 0.6738(3) 0.5369(3) 0.1333(3) 0.1391(12) Uani 0.6667 1 d D . P F 2
Cl8 Cl 0.5504(3) 0.5260(3) 0.1667(3) 0.1391(12) Uani 0.6667 1 d D . P F .
Cl9 Cl 0.5750(3) 0.6321(3) 0.0879(3) 0.1391(12) Uani 0.6667 1 d D . P F 1
C4S C 0.6107(5) 0.5944(6) 0.1591(5) 0.098(3) Uani 1 1 d D . . . .
H4SC H 0.6364 0.6219 0.1981 0.117 Uiso 0.5 1 calc R . P F 2
H4SD H 0.5864 0.6390 0.1298 0.117 Uiso 0.5 1 calc R . P F 2
H4SA H 0.6580 0.5660 0.1649 0.117 Uiso 0.5 1 calc R . P F 1
H4SB H 0.6182 0.6411 0.1886 0.117 Uiso 0.5 1 calc R . P F 1

loop_
_atom_site_aniso_label
_atom_site_aniso_U_11
_atom_site_aniso_U_22
_atom_site_aniso_U_33
_atom_site_aniso_U_23
_atom_site_aniso_U_13
_atom_site_aniso_U_12
Fe1 0.0241(4) 0.0175(3) 0.0314(4) -0.0015(3) 0.0136(3) -0.0017(3)
Fe2 0.0241(4) 0.0172(3) 0.0385(5) 0.0000(3) 0.0151(3) 0.0028(3)
O1 0.0260(17) 0.0204(16) 0.038(2) 0.0027(14) 0.0148(15) 0.0019(13)
O2 0.0226(17) 0.0226(17) 0.046(2) 0.0030(15) 0.0106(16) 0.0010(14)
O3 0.0234(17) 0.0205(16) 0.041(2) -0.0067(15) 0.0124(15) 0.0002(13)
O4 0.0257(18) 0.0298(18) 0.037(2) -0.0002(15) 0.0146(16) 0.0048(15)
O5 0.0295(18) 0.0246(17) 0.0342(19) -0.0012(14) 0.0161(16) 0.0031(14)
O6 0.0283(18) 0.0242(17) 0.036(2) 0.0025(15) 0.0143(16) 0.0032(14)
O7 0.0227(17) 0.0239(18) 0.053(2) 0.0060(16) 0.0137(17) 0.0004(14)
O8 0.0262(18) 0.0303(19) 0.046(2) 0.0021(16) 0.0165(17) -0.0044(15)
O9 0.0260(18) 0.0236(17) 0.049(2) -0.0057(16) 0.0162(17) -0.0007(14)
O10 0.0251(18) 0.0258(18) 0.053(2) -0.0043(17) 0.0125(17) 0.0015(15)
O11 0.0296(19) 0.0231(17) 0.045(2) -0.0005(15) 0.0179(17) -0.0040(14)
O12 0.034(2) 0.0239(18) 0.047(2) -0.0048(16) 0.0199(18) -0.0048(15)
N1 0.026(2) 0.023(2) 0.037(2) -0.0037(18) 0.0153(19) -0.0013(17)
N2 0.026(2) 0.023(2) 0.038(2) 0.0030(18) 0.0128(19) 0.0004(17)
N3 0.027(2) 0.021(2) 0.034(2) -0.0022(17) 0.0144(18) 0.0014(16)
N4 0.025(2) 0.023(2) 0.034(2) 0.0006(17) 0.0146(18) 0.0020(16)
N5 0.026(2) 0.0205(19) 0.035(2) -0.0029(17) 0.0140(18) -0.0003(16)
N6 0.024(2) 0.0189(19) 0.036(2) -0.0007(17) 0.0119(18) -0.0018(16)
N7 0.022(2) 0.022(2) 0.046(3) 0.0022(19) 0.0150(19) 0.0002(16)
N8 0.026(2) 0.025(2) 0.043(3) -0.0038(18) 0.017(2) -0.0032(17)
N9 0.027(2) 0.024(2) 0.039(3) 0.0012(18) 0.0146(19) 0.0028(17)
N10 0.026(2) 0.023(2) 0.045(3) -0.0026(19) 0.014(2) 0.0010(17)
N11 0.029(2) 0.0186(19) 0.044(3) 0.0003(18) 0.017(2) -0.0001(16)
N12 0.030(2) 0.019(2) 0.045(3) -0.0025(18) 0.017(2) -0.0023(17)
N13 0.053(3) 0.053(3) 0.051(3) -0.001(3) 0.026(3) 0.020(3)
N14 0.037(3) 0.071(4) 0.065(4) -0.019(3) 0.015(3) -0.005(3)
C1 0.033(3) 0.022(2) 0.034(3) -0.001(2) 0.017(2) -0.003(2)
C1AA 0.064(4) 0.033(3) 0.051(4) -0.009(3) 0.035(3) -0.016(3)
C2 0.029(3) 0.021(2) 0.037(3) 0.001(2) 0.015(2) -0.001(2)
C3 0.030(3) 0.029(3) 0.051(3) 0.004(2) 0.018(3) -0.005(2)
C4 0.038(3) 0.034(3) 0.054(4) 0.005(3) 0.025(3) -0.006(2)
C5 0.041(3) 0.025(3) 0.049(3) 0.004(2) 0.020(3) -0.006(2)
C6 0.038(3) 0.020(2) 0.044(3) 0.003(2) 0.021(3) -0.001(2)
C7 0.030(3) 0.019(2) 0.031(3) -0.0013(19) 0.012(2) -0.0005(19)
C8 0.032(3) 0.023(2) 0.028(3) 0.0003(19) 0.015(2) 0.002(2)
C9 0.039(3) 0.025(2) 0.032(3) -0.002(2) 0.015(2) 0.006(2)
C10 0.049(3) 0.021(2) 0.038(3) -0.004(2) 0.013(3) 0.007(2)
C11 0.045(3) 0.030(3) 0.034(3) -0.004(2) 0.012(3) 0.007(2)
C12 0.035(3) 0.023(2) 0.033(3) -0.003(2) 0.008(2) 0.004(2)
C13 0.033(3) 0.022(2) 0.033(3) -0.002(2) 0.018(2) -0.004(2)
C14 0.029(3) 0.027(2) 0.032(3) -0.003(2) 0.013(2) -0.005(2)
C15 0.046(3) 0.037(3) 0.039(3) 0.003(2) 0.020(3) 0.008(3)
C16 0.064(4) 0.055(4) 0.034(3) 0.001(3) 0.022(3) 0.014(3)
C17 0.063(4) 0.045(4) 0.052(4) 0.011(3) 0.040(3) 0.011(3)
C18 0.045(3) 0.033(3) 0.037(3) 0.002(2) 0.024(3) 0.004(2)
C19 0.044(3) 0.040(3) 0.042(3) -0.005(3) 0.018(3) 0.010(3)
C20 0.028(3) 0.019(2) 0.039(3) -0.002(2) 0.016(2) -0.0023(19)
C21 0.035(3) 0.026(3) 0.042(3) -0.001(2) 0.017(2) 0.001(2)
C22 0.037(3) 0.031(3) 0.042(3) 0.007(2) 0.014(3) 0.000(2)
C23 0.042(3) 0.039(3) 0.059(4) 0.008(3) 0.026(3) 0.014(3)
C24 0.029(3) 0.025(2) 0.037(3) 0.003(2) 0.015(2) -0.001(2)
C25 0.029(3) 0.021(2) 0.043(3) 0.000(2) 0.014(2) -0.001(2)
C26 0.030(3) 0.025(2) 0.039(3) 0.003(2) 0.015(2) 0.000(2)
C27 0.028(3) 0.024(3) 0.054(4) 0.003(2) 0.016(3) 0.001(2)
C28 0.036(3) 0.020(2) 0.056(4) 0.000(2) 0.019(3) 0.000(2)
C29 0.028(3) 0.026(3) 0.046(3) 0.002(2) 0.014(2) -0.004(2)
C30 0.030(3) 0.024(2) 0.036(3) 0.003(2) 0.014(2) 0.002(2)
C31 0.032(3) 0.020(2) 0.038(3) 0.001(2) 0.017(2) 0.001(2)
C32 0.042(3) 0.026(3) 0.043(3) 0.004(2) 0.021(3) -0.001(2)
C33 0.056(4) 0.059(4) 0.058(5) 0.026(4) -0.002(3) -0.015(4)
C34 0.047(4) 0.063(5) 0.082(6) 0.039(4) 0.011(4) 0.006(3)
C35 0.034(3) 0.034(3) 0.055(4) 0.010(3) 0.016(3) 0.002(2)
C36 0.032(3) 0.021(2) 0.038(3) 0.001(2) 0.016(2) 0.007(2)
C37 0.031(3) 0.024(2) 0.045(3) 0.000(2) 0.018(2) 0.005(2)
C38 0.032(3) 0.034(3) 0.051(4) -0.001(3) 0.020(3) 0.010(2)
C39 0.046(4) 0.042(4) 0.100(6) -0.007(4) 0.040(4) 0.009(3)
C40 0.050(4) 0.045(4) 0.095(6) -0.019(4) 0.030(4) 0.013(3)
C41 0.042(3) 0.021(2) 0.050(3) -0.002(2) 0.023(3) 0.005(2)
C42 0.042(3) 0.022(2) 0.042(3) -0.003(2) 0.023(3) -0.001(2)
C43 0.046(3) 0.024(3) 0.046(3) -0.005(2) 0.024(3) -0.006(2)
C44 0.082(5) 0.041(3) 0.053(4) -0.014(3) 0.039(4) -0.023(3)
C47 0.037(3) 0.044(3) 0.058(4) -0.009(3) 0.017(3) -0.003(3)
C48 0.031(3) 0.031(3) 0.048(3) -0.008(2) 0.021(3) 0.000(2)
C49 0.041(3) 0.037(3) 0.070(5) -0.002(3) 0.018(3) -0.004(3)
C50 0.054(4) 0.042(4) 0.089(6) -0.011(4) 0.038(4) -0.018(3)
C51 0.045(4) 0.068(5) 0.081(6) -0.039(4) 0.038(4) -0.023(4)
B1 0.026(3) 0.020(3) 0.037(3) -0.002(2) 0.015(2) -0.002(2)
B2 0.023(3) 0.025(3) 0.037(3) 0.002(2) 0.011(2) -0.002(2)
B3 0.027(3) 0.020(3) 0.045(4) 0.001(2) 0.016(3) 0.002(2)
B4 0.028(3) 0.025(3) 0.043(4) -0.002(3) 0.014(3) 0.000(2)
Cl3 0.0827(15) 0.0601(12) 0.0892(16) -0.0011(11) 0.0211(12) -0.0022(10)
Cl4 0.136(2) 0.0832(16) 0.0847(17) -0.0097(13) 0.0549(17) -0.0067(16)
C2S 0.097(7) 0.087(6) 0.080(6) -0.031(5) 0.055(6) -0.044(5)
Cl5 0.134(3) 0.145(3) 0.095(2) 0.0207(19) 0.0568(19) 0.033(2)
Cl6 0.160(3) 0.129(3) 0.187(4) -0.082(3) 0.083(3) -0.017(2)
C3S 0.115(9) 0.079(7) 0.080(7) -0.005(5) 0.024(6) 0.013(6)
Cl1 0.0790(14) 0.0811(14) 0.0747(14) -0.0096(11) 0.0203(11) -0.0118(12)
Cl2 0.0985(17) 0.0616(12) 0.0845(15) 0.0101(11) 0.0289(13) -0.0052(11)
C1S 0.068(5) 0.090(6) 0.059(5) 0.022(4) 0.026(4) 0.010(5)
Cl7 0.145(3) 0.0963(19) 0.203(4) -0.013(2) 0.093(3) -0.0257(18)
Cl8 0.145(3) 0.0963(19) 0.203(4) -0.013(2) 0.093(3) -0.0257(18)
Cl9 0.145(3) 0.0963(19) 0.203(4) -0.013(2) 0.093(3) -0.0257(18)
C4S 0.119(9) 0.096(8) 0.075(7) -0.001(6) 0.028(6) -0.027(7)

_geom_special_details            
;
 All esds (except the esd in the dihedral angle between two l.s. planes)
 are estimated using the full covariance matrix.  The cell esds are taken
 into account individually in the estimation of esds in distances, angles
 and torsion angles; correlations between esds in cell parameters are only
 used when they are defined by crystal symmetry.  An approximate (isotropic)
 treatment of cell esds is used for estimating esds involving l.s. planes.
;
loop_
_geom_bond_atom_site_label_1
_geom_bond_atom_site_label_2
_geom_bond_distance
_geom_bond_site_symmetry_2
_geom_bond_publ_flag
Fe1 N1 1.906(4) . ?
Fe1 N2 1.901(4) . ?
Fe1 N3 1.916(4) . ?
Fe1 N4 1.900(4) . ?
Fe1 N5 1.897(4) . ?
Fe1 N6 1.914(4) . ?
Fe2 N7 1.914(4) . ?
Fe2 N8 1.915(4) . ?
Fe2 N9 1.903(4) . ?
Fe2 N10 1.907(4) . ?
Fe2 N11 1.910(4) . ?
Fe2 N12 1.913(5) . ?
O1 N1 1.371(5) . ?
O1 B1 1.502(6) . ?
O2 N2 1.372(5) . ?
O2 B2 1.494(6) . ?
O3 N3 1.386(5) . ?
O3 B1 1.496(6) . ?
O4 N4 1.378(5) . ?
O4 B2 1.486(7) . ?
O5 N5 1.374(5) . ?
O5 B1 1.481(7) . ?
O6 N6 1.373(5) . ?
O6 B2 1.496(7) . ?
O7 N7 1.368(5) . ?
O7 B3 1.502(6) . ?
O8 N8 1.372(5) . ?
O8 B4 1.473(8) . ?
O9 N9 1.374(5) . ?
O9 B3 1.495(6) . ?
O10 N10 1.375(5) . ?
O10 B4 1.505(7) . ?
O11 N11 1.374(5) . ?
O11 B3 1.501(8) . ?
O12 N12 1.373(5) . ?
O12 B4 1.507(7) . ?
N1 C1 1.316(6) . ?
N2 C2 1.313(6) . ?
N3 C7 1.302(6) . ?
N4 C8 1.304(7) . ?
N5 C13 1.297(7) . ?
N6 C14 1.302(6) . ?
N7 C30 1.309(7) . ?
N8 C31 1.306(7) . ?
N9 C36 1.309(6) . ?
N10 C37 1.315(7) . ?
N11 C42 1.301(7) . ?
N12 C43 1.295(7) . ?
N13 C19 1.339(8) . ?
N13 C23 1.335(9) . ?
N14 C47 1.339(8) . ?
N14 C51 1.349(10) . ?
C1 C2 1.431(7) . ?
C1 C6 1.494(7) . ?
C1AA H1AA 0.9900 . ?
C1AA H1AB 0.9900 . ?
C1AA H1AC 0.9900 . ?
C1AA H1AD 0.9900 . ?
C1AA C42 1.497(8) . ?
C1AA C46 1.594(14) . ?
C1AA C46A 1.506(14) . ?
C2 C3 1.502(7) . ?
C3 H3A 0.9900 . ?
C3 H3B 0.9900 . ?
C3 C4 1.536(8) . ?
C4 H4A 0.9900 . ?
C4 H4B 0.9900 . ?
C4 C5 1.519(8) . ?
C5 H5A 0.9900 . ?
C5 H5B 0.9900 . ?
C5 C6 1.524(7) . ?
C6 H6A 0.9900 . ?
C6 H6B 0.9900 . ?
C7 C8 1.432(7) . ?
C7 C12 1.492(7) . ?
C8 C9 1.477(7) . ?
C9 H9A 0.9900 . ?
C9 H9B 0.9900 . ?
C9 C10 1.523(8) . ?
C10 H10A 0.9900 . ?
C10 H10B 0.9900 . ?
C10 C11 1.532(7) . ?
C11 H11A 0.9900 . ?
C11 H11B 0.9900 . ?
C11 C12 1.534(7) . ?
C12 H12A 0.9900 . ?
C12 H12B 0.9900 . ?
C13 C14 1.441(7) . ?
C13 C18 1.504(7) . ?
C14 C15 1.477(8) . ?
C15 H15A 0.9900 . ?
C15 H15B 0.9900 . ?
C15 C16 1.539(8) . ?
C16 H16A 0.9900 . ?
C16 H16B 0.9900 . ?
C16 C17 1.528(9) . ?
C17 H17A 0.9900 . ?
C17 H17B 0.9900 . ?
C17 C18 1.518(8) . ?
C18 H18A 0.9900 . ?
C18 H18B 0.9900 . ?
C19 H19 0.9500 . ?
C19 C20 1.386(7) . ?
C20 C21 1.390(8) . ?
C20 B1 1.593(7) . ?
C21 H21 0.9500 . ?
C21 C22 1.392(8) . ?
C22 H22 0.9500 . ?
C22 C23 1.369(8) . ?
C23 H23 0.9500 . ?
C24 C25 1.398(7) . ?
C24 C29 1.405(7) . ?
C24 B2 1.589(8) . ?
C25 H25 0.9500 . ?
C25 C26 1.409(7) . ?
C26 C27 1.386(7) . ?
C26 B3 1.581(8) . ?
C27 H27 0.9500 . ?
C27 C28 1.397(7) . ?
C28 H28 0.9500 . ?
C28 C29 1.382(7) . ?
C29 H29 0.9500 . ?
C30 C31 1.433(7) . ?
C30 C35 1.485(8) . ?
C31 C32 1.487(7) . ?
C32 H32A 0.9900 . ?
C32 H32B 0.9900 . ?
C32 C33 1.506(9) . ?
C33 H33A 0.9900 . ?
C33 H33B 0.9900 . ?
C33 C34 1.457(10) . ?
C34 H34A 0.9900 . ?
C34 H34B 0.9900 . ?
C34 C35 1.545(9) . ?
C35 H35A 0.9900 . ?
C35 H35B 0.9900 . ?
C36 C37 1.425(8) . ?
C36 C41 1.497(7) . ?
C37 C38 1.491(7) . ?
C38 H38A 0.9900 . ?
C38 H38B 0.9900 . ?
C38 C39 1.499(8) . ?
C39 H39A 0.9900 . ?
C39 H39B 0.9900 . ?
C39 C40 1.454(10) . ?
C40 H40A 0.9900 . ?
C40 H40B 0.9900 . ?
C40 C41 1.525(8) . ?
C41 H41A 0.9900 . ?
C41 H41B 0.9900 . ?
C42 C43 1.437(7) . ?
C43 C44 1.496(9) . ?
C44 H44A 0.9900 . ?
C44 H44B 0.9900 . ?
C44 H44C 0.9900 . ?
C44 H44D 0.9900 . ?
C44 C45 1.555(14) . ?
C44 C45A 1.583(14) . ?
C47 H47 0.9500 . ?
C47 C48 1.386(9) . ?
C48 C49 1.397(8) . ?
C48 B4 1.590(8) . ?
C49 H49 0.9500 . ?
C49 C50 1.388(9) . ?
C50 H50 0.9500 . ?
C50 C51 1.371(11) . ?
C51 H51 0.9500 . ?
C45 H45A 0.9900 . ?
C45 H45B 0.9900 . ?
C45 C46 1.540(18) . ?
C46 H46A 0.9900 . ?
C46 H46B 0.9900 . ?
C45A H45C 0.9900 . ?
C45A H45D 0.9900 . ?
C45A C46A 1.569(18) . ?
C46A H46C 0.9900 . ?
C46A H46D 0.9900 . ?
Cl3 C2S 1.706(8) . ?
Cl4 C2S 1.713(8) . ?
C2S H2SA 0.9900 . ?
C2S H2SB 0.9900 . ?
Cl5 C3S 1.746(11) . ?
Cl6 C3S 1.731(10) . ?
C3S H3SA 0.9900 . ?
C3S H3SB 0.9900 . ?
Cl1 C1S 1.753(9) . ?
Cl2 C1S 1.743(9) . ?
C1S H1SA 0.9900 . ?
C1S H1SB 0.9900 . ?
Cl7 C4S 1.785(10) . ?
Cl8 C4S 1.643(9) . ?
Cl9 C4S 1.700(10) . ?
C4S H4SC 0.9900 . ?
C4S H4SD 0.9900 . ?
C4S H4SA 0.9900 . ?
C4S H4SB 0.9900 . ?

loop_
_geom_angle_atom_site_label_1
_geom_angle_atom_site_label_2
_geom_angle_atom_site_label_3
_geom_angle
_geom_angle_site_symmetry_1
_geom_angle_site_symmetry_3
_geom_angle_publ_flag
N1 Fe1 N3 85.97(18) . . ?
N1 Fe1 N6 149.91(18) . . ?
N2 Fe1 N1 78.62(18) . . ?
N2 Fe1 N3 149.05(19) . . ?
N2 Fe1 N6 85.95(18) . . ?
N4 Fe1 N1 118.21(18) . . ?
N4 Fe1 N2 86.05(18) . . ?
N4 Fe1 N3 77.79(17) . . ?
N4 Fe1 N6 85.89(18) . . ?
N5 Fe1 N1 86.45(18) . . ?
N5 Fe1 N2 119.30(19) . . ?
N5 Fe1 N3 85.90(18) . . ?
N5 Fe1 N4 148.83(18) . . ?
N5 Fe1 N6 78.78(18) . . ?
N6 Fe1 N3 118.51(18) . . ?
N7 Fe2 N8 78.13(18) . . ?
N9 Fe2 N7 86.00(19) . . ?
N9 Fe2 N8 118.16(19) . . ?
N9 Fe2 N10 78.79(18) . . ?
N9 Fe2 N11 86.70(18) . . ?
N9 Fe2 N12 150.15(19) . . ?
N10 Fe2 N7 149.9(2) . . ?
N10 Fe2 N8 86.35(18) . . ?
N10 Fe2 N11 118.83(19) . . ?
N10 Fe2 N12 86.09(19) . . ?
N11 Fe2 N7 85.62(19) . . ?
N11 Fe2 N8 148.74(18) . . ?
N11 Fe2 N12 78.23(19) . . ?
N12 Fe2 N7 117.89(19) . . ?
N12 Fe2 N8 85.98(19) . . ?
N1 O1 B1 111.7(4) . . ?
N2 O2 B2 111.9(4) . . ?
N3 O3 B1 111.3(4) . . ?
N4 O4 B2 112.4(4) . . ?
N5 O5 B1 111.8(4) . . ?
N6 O6 B2 112.2(4) . . ?
N7 O7 B3 112.3(4) . . ?
N8 O8 B4 112.1(4) . . ?
N9 O9 B3 111.9(4) . . ?
N10 O10 B4 111.3(4) . . ?
N11 O11 B3 111.8(4) . . ?
N12 O12 B4 112.1(4) . . ?
O1 N1 Fe1 124.0(3) . . ?
C1 N1 Fe1 118.6(4) . . ?
C1 N1 O1 116.7(4) . . ?
O2 N2 Fe1 124.1(3) . . ?
C2 N2 Fe1 118.7(4) . . ?
C2 N2 O2 116.0(4) . . ?
O3 N3 Fe1 123.6(3) . . ?
C7 N3 Fe1 118.8(3) . . ?
C7 N3 O3 116.4(4) . . ?
O4 N4 Fe1 123.6(3) . . ?
C8 N4 Fe1 119.7(3) . . ?
C8 N4 O4 115.9(4) . . ?
O5 N5 Fe1 124.2(3) . . ?
C13 N5 Fe1 118.4(3) . . ?
C13 N5 O5 116.3(4) . . ?
O6 N6 Fe1 123.7(3) . . ?
C14 N6 Fe1 118.4(4) . . ?
C14 N6 O6 116.9(4) . . ?
O7 N7 Fe2 123.5(3) . . ?
C30 N7 Fe2 118.9(3) . . ?
C30 N7 O7 117.1(4) . . ?
O8 N8 Fe2 123.4(3) . . ?
C31 N8 Fe2 118.8(3) . . ?
C31 N8 O8 116.7(4) . . ?
O9 N9 Fe2 124.0(3) . . ?
C36 N9 Fe2 118.3(4) . . ?
C36 N9 O9 116.8(4) . . ?
O10 N10 Fe2 124.0(3) . . ?
C37 N10 Fe2 118.2(4) . . ?
C37 N10 O10 116.6(4) . . ?
O11 N11 Fe2 123.7(3) . . ?
C42 N11 Fe2 118.5(4) . . ?
C42 N11 O11 117.1(4) . . ?
O12 N12 Fe2 123.3(3) . . ?
C43 N12 Fe2 118.9(4) . . ?
C43 N12 O12 116.9(5) . . ?
C23 N13 C19 116.8(5) . . ?
C47 N14 C51 114.8(6) . . ?
N1 C1 C2 111.8(4) . . ?
N1 C1 C6 125.6(5) . . ?
C2 C1 C6 122.6(4) . . ?
H1AA C1AA H1AB 108.3 . . ?
H1AC C1AA H1AD 108.1 . . ?
C42 C1AA H1AA 109.9 . . ?
C42 C1AA H1AB 109.9 . . ?
C42 C1AA H1AC 109.5 . . ?
C42 C1AA H1AD 109.5 . . ?
C42 C1AA C46 108.8(6) . . ?
C42 C1AA C46A 110.6(7) . . ?
C46 C1AA H1AA 109.9 . . ?
C46 C1AA H1AB 109.9 . . ?
C46A C1AA H1AC 109.5 . . ?
C46A C1AA H1AD 109.5 . . ?
N2 C2 C1 111.8(4) . . ?
N2 C2 C3 125.0(5) . . ?
C1 C2 C3 123.1(4) . . ?
C2 C3 H3A 109.6 . . ?
C2 C3 H3B 109.6 . . ?
C2 C3 C4 110.1(5) . . ?
H3A C3 H3B 108.2 . . ?
C4 C3 H3A 109.6 . . ?
C4 C3 H3B 109.6 . . ?
C3 C4 H4A 109.4 . . ?
C3 C4 H4B 109.4 . . ?
H4A C4 H4B 108.0 . . ?
C5 C4 C3 111.2(5) . . ?
C5 C4 H4A 109.4 . . ?
C5 C4 H4B 109.4 . . ?
C4 C5 H5A 109.1 . . ?
C4 C5 H5B 109.1 . . ?
C4 C5 C6 112.3(5) . . ?
H5A C5 H5B 107.9 . . ?
C6 C5 H5A 109.1 . . ?
C6 C5 H5B 109.1 . . ?
C1 C6 C5 111.1(5) . . ?
C1 C6 H6A 109.4 . . ?
C1 C6 H6B 109.4 . . ?
C5 C6 H6A 109.4 . . ?
C5 C6 H6B 109.4 . . ?
H6A C6 H6B 108.0 . . ?
N3 C7 C8 111.9(5) . . ?
N3 C7 C12 125.3(5) . . ?
C8 C7 C12 122.8(4) . . ?
N4 C8 C7 111.2(4) . . ?
N4 C8 C9 125.8(5) . . ?
C7 C8 C9 123.0(5) . . ?
C8 C9 H9A 109.4 . . ?
C8 C9 H9B 109.4 . . ?
C8 C9 C10 111.2(4) . . ?
H9A C9 H9B 108.0 . . ?
C10 C9 H9A 109.4 . . ?
C10 C9 H9B 109.4 . . ?
C9 C10 H10A 109.5 . . ?
C9 C10 H10B 109.5 . . ?
C9 C10 C11 110.9(4) . . ?
H10A C10 H10B 108.1 . . ?
C11 C10 H10A 109.5 . . ?
C11 C10 H10B 109.5 . . ?
C10 C11 H11A 109.4 . . ?
C10 C11 H11B 109.4 . . ?
C10 C11 C12 111.1(5) . . ?
H11A C11 H11B 108.0 . . ?
C12 C11 H11A 109.4 . . ?
C12 C11 H11B 109.4 . . ?
C7 C12 C11 110.2(4) . . ?
C7 C12 H12A 109.6 . . ?
C7 C12 H12B 109.6 . . ?
C11 C12 H12A 109.6 . . ?
C11 C12 H12B 109.6 . . ?
H12A C12 H12B 108.1 . . ?
N5 C13 C14 112.6(4) . . ?
N5 C13 C18 125.1(5) . . ?
C14 C13 C18 122.3(5) . . ?
N6 C14 C13 111.2(5) . . ?
N6 C14 C15 125.8(5) . . ?
C13 C14 C15 123.0(5) . . ?
C14 C15 H15A 109.5 . . ?
C14 C15 H15B 109.5 . . ?
C14 C15 C16 110.6(5) . . ?
H15A C15 H15B 108.1 . . ?
C16 C15 H15A 109.5 . . ?
C16 C15 H15B 109.5 . . ?
C15 C16 H16A 109.6 . . ?
C15 C16 H16B 109.6 . . ?
H16A C16 H16B 108.1 . . ?
C17 C16 C15 110.3(5) . . ?
C17 C16 H16A 109.6 . . ?
C17 C16 H16B 109.6 . . ?
C16 C17 H17A 109.4 . . ?
C16 C17 H17B 109.4 . . ?
H17A C17 H17B 108.0 . . ?
C18 C17 C16 111.1(5) . . ?
C18 C17 H17A 109.4 . . ?
C18 C17 H17B 109.4 . . ?
C13 C18 C17 110.0(5) . . ?
C13 C18 H18A 109.7 . . ?
C13 C18 H18B 109.7 . . ?
C17 C18 H18A 109.7 . . ?
C17 C18 H18B 109.7 . . ?
H18A C18 H18B 108.2 . . ?
N13 C19 H19 117.3 . . ?
N13 C19 C20 125.4(6) . . ?
C20 C19 H19 117.3 . . ?
C19 C20 C21 115.7(5) . . ?
C19 C20 B1 122.9(5) . . ?
C21 C20 B1 121.3(5) . . ?
C20 C21 H21 119.8 . . ?
C20 C21 C22 120.3(5) . . ?
C22 C21 H21 119.8 . . ?
C21 C22 H22 120.8 . . ?
C23 C22 C21 118.4(6) . . ?
C23 C22 H22 120.8 . . ?
N13 C23 C22 123.4(6) . . ?
N13 C23 H23 118.3 . . ?
C22 C23 H23 118.3 . . ?
C25 C24 C29 117.2(5) . . ?
C25 C24 B2 121.1(5) . . ?
C29 C24 B2 121.2(5) . . ?
C24 C25 H25 118.5 . . ?
C24 C25 C26 123.0(5) . . ?
C26 C25 H25 118.5 . . ?
C25 C26 B3 119.1(4) . . ?
C27 C26 C25 117.1(5) . . ?
C27 C26 B3 123.8(5) . . ?
C26 C27 H27 119.1 . . ?
C26 C27 C28 121.7(5) . . ?
C28 C27 H27 119.1 . . ?
C27 C28 H28 120.2 . . ?
C29 C28 C27 119.7(5) . . ?
C29 C28 H28 120.2 . . ?
C24 C29 H29 119.4 . . ?
C28 C29 C24 121.3(5) . . ?
C28 C29 H29 119.4 . . ?
N7 C30 C31 111.8(5) . . ?
N7 C30 C35 125.2(5) . . ?
C31 C30 C35 122.9(5) . . ?
N8 C31 C30 112.1(4) . . ?
N8 C31 C32 125.1(5) . . ?
C30 C31 C32 122.8(5) . . ?
C31 C32 H32A 109.4 . . ?
C31 C32 H32B 109.4 . . ?
C31 C32 C33 111.2(5) . . ?
H32A C32 H32B 108.0 . . ?
C33 C32 H32A 109.4 . . ?
C33 C32 H32B 109.4 . . ?
C32 C33 H33A 108.6 . . ?
C32 C33 H33B 108.6 . . ?
H33A C33 H33B 107.6 . . ?
C34 C33 C32 114.7(6) . . ?
C34 C33 H33A 108.6 . . ?
C34 C33 H33B 108.6 . . ?
C33 C34 H34A 108.8 . . ?
C33 C34 H34B 108.8 . . ?
C33 C34 C35 113.7(6) . . ?
H34A C34 H34B 107.7 . . ?
C35 C34 H34A 108.8 . . ?
C35 C34 H34B 108.8 . . ?
C30 C35 C34 109.5(5) . . ?
C30 C35 H35A 109.8 . . ?
C30 C35 H35B 109.8 . . ?
C34 C35 H35A 109.8 . . ?
C34 C35 H35B 109.8 . . ?
H35A C35 H35B 108.2 . . ?
N9 C36 C37 112.5(4) . . ?
N9 C36 C41 124.8(5) . . ?
C37 C36 C41 122.7(5) . . ?
N10 C37 C36 111.8(4) . . ?
N10 C37 C38 125.1(5) . . ?
C36 C37 C38 123.1(5) . . ?
C37 C38 H38A 109.4 . . ?
C37 C38 H38B 109.4 . . ?
C37 C38 C39 111.2(5) . . ?
H38A C38 H38B 108.0 . . ?
C39 C38 H38A 109.4 . . ?
C39 C38 H38B 109.4 . . ?
C38 C39 H39A 108.1 . . ?
C38 C39 H39B 108.1 . . ?
H39A C39 H39B 107.3 . . ?
C40 C39 C38 116.6(6) . . ?
C40 C39 H39A 108.1 . . ?
C40 C39 H39B 108.1 . . ?
C39 C40 H40A 108.4 . . ?
C39 C40 H40B 108.4 . . ?
C39 C40 C41 115.7(6) . . ?
H40A C40 H40B 107.4 . . ?
C41 C40 H40A 108.4 . . ?
C41 C40 H40B 108.4 . . ?
C36 C41 C40 110.2(5) . . ?
C36 C41 H41A 109.6 . . ?
C36 C41 H41B 109.6 . . ?
C40 C41 H41A 109.6 . . ?
C40 C41 H41B 109.6 . . ?
H41A C41 H41B 108.1 . . ?
N11 C42 C1AA 125.3(5) . . ?
N11 C42 C43 112.1(5) . . ?
C43 C42 C1AA 122.6(5) . . ?
N12 C43 C42 111.8(5) . . ?
N12 C43 C44 125.0(5) . . ?
C42 C43 C44 123.2(5) . . ?
C43 C44 H44A 109.2 . . ?
C43 C44 H44B 109.2 . . ?
C43 C44 H44C 110.1 . . ?
C43 C44 H44D 110.1 . . ?
C43 C44 C45 112.0(7) . . ?
C43 C44 C45A 108.2(7) . . ?
H44A C44 H44B 107.9 . . ?
H44C C44 H44D 108.4 . . ?
C45 C44 H44A 109.2 . . ?
C45 C44 H44B 109.2 . . ?
C45A C44 H44C 110.1 . . ?
C45A C44 H44D 110.1 . . ?
N14 C47 H47 116.6 . . ?
N14 C47 C48 126.8(7) . . ?
C48 C47 H47 116.6 . . ?
C47 C48 C49 115.5(6) . . ?
C47 C48 B4 122.0(5) . . ?
C49 C48 B4 122.4(6) . . ?
C48 C49 H49 120.0 . . ?
C50 C49 C48 120.0(7) . . ?
C50 C49 H49 120.0 . . ?
C49 C50 H50 120.8 . . ?
C51 C50 C49 118.4(7) . . ?
C51 C50 H50 120.8 . . ?
N14 C51 C50 124.4(6) . . ?
N14 C51 H51 117.8 . . ?
C50 C51 H51 117.8 . . ?
O1 B1 C20 109.5(4) . . ?
O3 B1 O1 110.1(4) . . ?
O3 B1 C20 107.1(4) . . ?
O5 B1 O1 110.8(4) . . ?
O5 B1 O3 110.6(4) . . ?
O5 B1 C20 108.6(4) . . ?
O2 B2 O6 109.0(4) . . ?
O2 B2 C24 108.2(4) . . ?
O4 B2 O2 110.3(4) . . ?
O4 B2 O6 110.6(4) . . ?
O4 B2 C24 106.4(4) . . ?
O6 B2 C24 112.2(4) . . ?
O7 B3 C26 108.5(4) . . ?
O9 B3 O7 110.2(4) . . ?
O9 B3 O11 110.2(4) . . ?
O9 B3 C26 109.5(4) . . ?
O11 B3 O7 109.7(4) . . ?
O11 B3 C26 108.7(4) . . ?
O8 B4 O10 111.1(5) . . ?
O8 B4 O12 110.9(4) . . ?
O8 B4 C48 109.5(5) . . ?
O10 B4 O12 109.0(4) . . ?
O10 B4 C48 108.6(4) . . ?
O12 B4 C48 107.6(5) . . ?
C44 C45 H45A 111.0 . . ?
C44 C45 H45B 111.0 . . ?
H45A C45 H45B 109.0 . . ?
C46 C45 C44 104.0(10) . . ?
C46 C45 H45A 111.0 . . ?
C46 C45 H45B 111.0 . . ?
C1AA C46 H46A 108.4 . . ?
C1AA C46 H46B 108.4 . . ?
C45 C46 C1AA 115.4(10) . . ?
C45 C46 H46A 108.4 . . ?
C45 C46 H46B 108.4 . . ?
H46A C46 H46B 107.5 . . ?
C44 C45A H45C 108.3 . . ?
C44 C45A H45D 108.3 . . ?
H45C C45A H45D 107.4 . . ?
C46A C45A C44 115.9(10) . . ?
C46A C45A H45C 108.3 . . ?
C46A C45A H45D 108.3 . . ?
C1AA C46A C45A 103.9(10) . . ?
C1AA C46A H46C 111.0 . . ?
C1AA C46A H46D 111.0 . . ?
C45A C46A H46C 111.0 . . ?
C45A C46A H46D 111.0 . . ?
H46C C46A H46D 109.0 . . ?
Cl3 C2S Cl4 115.8(5) . . ?
Cl3 C2S H2SA 108.3 . . ?
Cl3 C2S H2SB 108.3 . . ?
Cl4 C2S H2SA 108.3 . . ?
Cl4 C2S H2SB 108.3 . . ?
H2SA C2S H2SB 107.4 . . ?
Cl5 C3S H3SA 109.0 . . ?
Cl5 C3S H3SB 109.0 . . ?
Cl6 C3S Cl5 112.7(6) . . ?
Cl6 C3S H3SA 109.0 . . ?
Cl6 C3S H3SB 109.0 . . ?
H3SA C3S H3SB 107.8 . . ?
Cl1 C1S H1SA 109.1 . . ?
Cl1 C1S H1SB 109.1 . . ?
Cl2 C1S Cl1 112.3(4) . . ?
Cl2 C1S H1SA 109.1 . . ?
Cl2 C1S H1SB 109.1 . . ?
H1SA C1S H1SB 107.9 . . ?
Cl7 C4S H4SC 110.2 . . ?
Cl7 C4S H4SD 110.2 . . ?
Cl8 C4S Cl7 107.6(6) . . ?
Cl8 C4S Cl9 105.2(6) . . ?
Cl8 C4S H4SC 110.2 . . ?
Cl8 C4S H4SD 110.2 . . ?
Cl8 C4S H4SA 110.7 . . ?
Cl8 C4S H4SB 110.7 . . ?
Cl9 C4S H4SA 110.7 . . ?
Cl9 C4S H4SB 110.7 . . ?
H4SC C4S H4SD 108.5 . . ?
H4SA C4S H4SB 108.8 . . ?

loop_
_geom_torsion_atom_site_label_1
_geom_torsion_atom_site_label_2
_geom_torsion_atom_site_label_3
_geom_torsion_atom_site_label_4
_geom_torsion
_geom_torsion_site_symmetry_1
_geom_torsion_site_symmetry_2
_geom_torsion_site_symmetry_3
_geom_torsion_site_symmetry_4
_geom_torsion_publ_flag
Fe1 N1 C1 C2 -4.3(6) . . . . ?
Fe1 N1 C1 C6 178.0(4) . . . . ?
Fe1 N2 C2 C1 -7.4(6) . . . . ?
Fe1 N2 C2 C3 171.3(4) . . . . ?
Fe1 N3 C7 C8 -7.9(6) . . . . ?
Fe1 N3 C7 C12 169.8(4) . . . . ?
Fe1 N4 C8 C7 -7.3(6) . . . . ?
Fe1 N4 C8 C9 173.2(4) . . . . ?
Fe1 N5 C13 C14 -7.3(6) . . . . ?
Fe1 N5 C13 C18 170.8(4) . . . . ?
Fe1 N6 C14 C13 -7.1(6) . . . . ?
Fe1 N6 C14 C15 173.3(4) . . . . ?
Fe2 N7 C30 C31 2.3(6) . . . . ?
Fe2 N7 C30 C35 -179.6(4) . . . . ?
Fe2 N8 C31 C30 5.6(6) . . . . ?
Fe2 N8 C31 C32 -173.7(4) . . . . ?
Fe2 N9 C36 C37 4.5(6) . . . . ?
Fe2 N9 C36 C41 -175.2(4) . . . . ?
Fe2 N10 C37 C36 6.5(6) . . . . ?
Fe2 N10 C37 C38 -173.8(4) . . . . ?
Fe2 N11 C42 C1AA -174.1(5) . . . . ?
Fe2 N11 C42 C43 5.4(6) . . . . ?
Fe2 N12 C43 C42 6.2(7) . . . . ?
Fe2 N12 C43 C44 -173.6(5) . . . . ?
O1 N1 C1 C2 -174.6(4) . . . . ?
O1 N1 C1 C6 7.6(7) . . . . ?
O2 N2 C2 C1 -175.4(4) . . . . ?
O2 N2 C2 C3 3.3(8) . . . . ?
O3 N3 C7 C8 -175.7(4) . . . . ?
O3 N3 C7 C12 2.0(7) . . . . ?
O4 N4 C8 C7 -177.0(4) . . . . ?
O4 N4 C8 C9 3.5(7) . . . . ?
O5 N5 C13 C14 -175.8(4) . . . . ?
O5 N5 C13 C18 2.4(7) . . . . ?
O6 N6 C14 C13 -175.9(4) . . . . ?
O6 N6 C14 C15 4.5(7) . . . . ?
O7 N7 C30 C31 174.1(4) . . . . ?
O7 N7 C30 C35 -7.9(8) . . . . ?
O8 N8 C31 C30 174.2(4) . . . . ?
O8 N8 C31 C32 -5.0(8) . . . . ?
O9 N9 C36 C37 174.3(4) . . . . ?
O9 N9 C36 C41 -5.3(8) . . . . ?
O10 N10 C37 C36 174.2(4) . . . . ?
O10 N10 C37 C38 -6.0(8) . . . . ?
O11 N11 C42 C1AA -3.3(8) . . . . ?
O11 N11 C42 C43 176.2(4) . . . . ?
O12 N12 C43 C42 175.4(4) . . . . ?
O12 N12 C43 C44 -4.4(9) . . . . ?
N1 Fe1 N4 O4 -109.8(4) . . . . ?
N1 Fe1 N4 C8 81.2(4) . . . . ?
N1 Fe1 N5 O5 -35.9(4) . . . . ?
N1 Fe1 N5 C13 156.6(4) . . . . ?
N1 O1 B1 O3 68.2(5) . . . . ?
N1 O1 B1 O5 -54.4(5) . . . . ?
N1 O1 B1 C20 -174.3(4) . . . . ?
N1 C1 C2 N2 7.2(7) . . . . ?
N1 C1 C2 C3 -171.5(5) . . . . ?
N1 C1 C6 C5 -173.3(5) . . . . ?
N2 Fe1 N4 O4 -35.0(4) . . . . ?
N2 Fe1 N4 C8 156.1(4) . . . . ?
N2 Fe1 N5 O5 -110.8(4) . . . . ?
N2 Fe1 N5 C13 81.7(4) . . . . ?
N2 O2 B2 O4 -52.4(5) . . . . ?
N2 O2 B2 O6 69.2(5) . . . . ?
N2 O2 B2 C24 -168.5(4) . . . . ?
N2 C2 C3 C4 -165.9(5) . . . . ?
N3 Fe1 N4 O4 171.6(4) . . . . ?
N3 Fe1 N4 C8 2.6(4) . . . . ?
N3 Fe1 N5 O5 50.3(4) . . . . ?
N3 Fe1 N5 C13 -117.2(4) . . . . ?
N3 O3 B1 O1 -55.3(5) . . . . ?
N3 O3 B1 O5 67.5(5) . . . . ?
N3 O3 B1 C20 -174.3(4) . . . . ?
N3 C7 C8 N4 9.3(6) . . . . ?
N3 C7 C8 C9 -171.1(5) . . . . ?
N3 C7 C12 C11 -169.0(5) . . . . ?
N4 Fe1 N5 O5 108.4(4) . . . . ?
N4 Fe1 N5 C13 -59.1(6) . . . . ?
N4 O4 B2 O2 67.8(5) . . . . ?
N4 O4 B2 O6 -52.9(5) . . . . ?
N4 O4 B2 C24 -175.0(4) . . . . ?
N4 C8 C9 C10 -172.6(5) . . . . ?
N5 Fe1 N4 O4 111.5(4) . . . . ?
N5 Fe1 N4 C8 -57.4(6) . . . . ?
N5 O5 B1 O1 67.2(5) . . . . ?
N5 O5 B1 O3 -55.2(5) . . . . ?
N5 O5 B1 C20 -172.5(4) . . . . ?
N5 C13 C14 N6 9.0(6) . . . . ?
N5 C13 C14 C15 -171.4(5) . . . . ?
N5 C13 C18 C17 -168.6(5) . . . . ?
N6 Fe1 N4 O4 51.2(4) . . . . ?
N6 Fe1 N4 C8 -117.7(4) . . . . ?
N6 Fe1 N5 O5 170.4(4) . . . . ?
N6 Fe1 N5 C13 2.9(4) . . . . ?
N6 O6 B2 O2 -54.8(5) . . . . ?
N6 O6 B2 O4 66.7(5) . . . . ?
N6 O6 B2 C24 -174.6(4) . . . . ?
N6 C14 C15 C16 -171.9(5) . . . . ?
N7 O7 B3 O9 53.2(6) . . . . ?
N7 O7 B3 O11 -68.3(5) . . . . ?
N7 O7 B3 C26 173.1(4) . . . . ?
N7 C30 C31 N8 -4.9(7) . . . . ?
N7 C30 C31 C32 174.3(5) . . . . ?
N7 C30 C35 C34 -159.7(6) . . . . ?
N8 O8 B4 O10 -68.6(5) . . . . ?
N8 O8 B4 O12 52.8(5) . . . . ?
N8 O8 B4 C48 171.4(4) . . . . ?
N8 C31 C32 C33 -167.0(6) . . . . ?
N9 O9 B3 O7 -67.3(6) . . . . ?
N9 O9 B3 O11 53.9(5) . . . . ?
N9 O9 B3 C26 173.4(4) . . . . ?
N9 C36 C37 N10 -6.8(7) . . . . ?
N9 C36 C37 C38 173.4(5) . . . . ?
N9 C36 C41 C40 -161.9(6) . . . . ?
N10 O10 B4 O8 53.3(6) . . . . ?
N10 O10 B4 O12 -69.3(6) . . . . ?
N10 O10 B4 C48 173.8(4) . . . . ?
N10 C37 C38 C39 -164.5(6) . . . . ?
N11 O11 B3 O7 52.8(5) . . . . ?
N11 O11 B3 O9 -68.7(5) . . . . ?
N11 O11 B3 C26 171.3(4) . . . . ?
N11 C42 C43 N12 -7.2(7) . . . . ?
N11 C42 C43 C44 172.5(6) . . . . ?
N12 O12 B4 O8 -67.6(5) . . . . ?
N12 O12 B4 O10 55.0(6) . . . . ?
N12 O12 B4 C48 172.6(4) . . . . ?
N12 C43 C44 C45 159.8(8) . . . . ?
N12 C43 C44 C45A -177.8(7) . . . . ?
N13 C19 C20 C21 -0.8(9) . . . . ?
N13 C19 C20 B1 176.1(6) . . . . ?
N14 C47 C48 C49 2.4(10) . . . . ?
N14 C47 C48 B4 -179.6(6) . . . . ?
C1 C2 C3 C4 12.6(8) . . . . ?
C1AA C42 C43 N12 172.3(5) . . . . ?
C1AA C42 C43 C44 -7.9(9) . . . . ?
C2 C1 C6 C5 9.2(7) . . . . ?
C2 C3 C4 C5 -46.5(7) . . . . ?
C3 C4 C5 C6 64.9(7) . . . . ?
C4 C5 C6 C1 -43.7(7) . . . . ?
C6 C1 C2 N2 -174.9(5) . . . . ?
C6 C1 C2 C3 6.3(8) . . . . ?
C7 C8 C9 C10 7.9(7) . . . . ?
C8 C7 C12 C11 8.4(7) . . . . ?
C8 C9 C10 C11 -44.8(6) . . . . ?
C9 C10 C11 C12 66.0(6) . . . . ?
C10 C11 C12 C7 -45.3(6) . . . . ?
C12 C7 C8 N4 -168.4(5) . . . . ?
C12 C7 C8 C9 11.1(8) . . . . ?
C13 C14 C15 C16 8.6(8) . . . . ?
C14 C13 C18 C17 9.4(8) . . . . ?
C14 C15 C16 C17 -45.8(7) . . . . ?
C15 C16 C17 C18 68.0(7) . . . . ?
C16 C17 C18 C13 -47.1(7) . . . . ?
C18 C13 C14 N6 -169.2(5) . . . . ?
C18 C13 C14 C15 10.4(8) . . . . ?
C19 N13 C23 C22 1.4(10) . . . . ?
C19 C20 C21 C22 1.3(8) . . . . ?
C19 C20 B1 O1 112.5(6) . . . . ?
C19 C20 B1 O3 -128.1(5) . . . . ?
C19 C20 B1 O5 -8.6(7) . . . . ?
C20 C21 C22 C23 -0.5(8) . . . . ?
C21 C20 B1 O1 -70.8(6) . . . . ?
C21 C20 B1 O3 48.6(6) . . . . ?
C21 C20 B1 O5 168.1(4) . . . . ?
C21 C22 C23 N13 -0.9(9) . . . . ?
C23 N13 C19 C20 -0.6(10) . . . . ?
C24 C25 C26 C27 0.8(8) . . . . ?
C24 C25 C26 B3 -178.4(5) . . . . ?
C25 C24 C29 C28 0.4(8) . . . . ?
C25 C24 B2 O2 -6.2(7) . . . . ?
C25 C24 B2 O4 -124.7(5) . . . . ?
C25 C24 B2 O6 114.1(5) . . . . ?
C25 C26 C27 C28 -0.7(9) . . . . ?
C25 C26 B3 O7 32.2(7) . . . . ?
C25 C26 B3 O9 152.5(5) . . . . ?
C25 C26 B3 O11 -87.0(6) . . . . ?
C26 C27 C28 C29 0.5(9) . . . . ?
C27 C26 B3 O7 -146.8(5) . . . . ?
C27 C26 B3 O9 -26.6(8) . . . . ?
C27 C26 B3 O11 93.9(6) . . . . ?
C27 C28 C29 C24 -0.3(9) . . . . ?
C29 C24 C25 C26 -0.6(8) . . . . ?
C29 C24 B2 O2 165.5(5) . . . . ?
C29 C24 B2 O4 47.0(6) . . . . ?
C29 C24 B2 O6 -74.1(7) . . . . ?
C30 C31 C32 C33 13.9(8) . . . . ?
C31 C30 C35 C34 18.2(8) . . . . ?
C31 C32 C33 C34 -41.6(9) . . . . ?
C32 C33 C34 C35 60.1(10) . . . . ?
C33 C34 C35 C30 -45.3(9) . . . . ?
C35 C30 C31 N8 177.0(5) . . . . ?
C35 C30 C31 C32 -3.8(8) . . . . ?
C36 C37 C38 C39 15.2(9) . . . . ?
C37 C36 C41 C40 18.5(8) . . . . ?
C37 C38 C39 C40 -38.5(9) . . . . ?
C38 C39 C40 C41 54.5(10) . . . . ?
C39 C40 C41 C36 -41.3(9) . . . . ?
C41 C36 C37 N10 172.8(5) . . . . ?
C41 C36 C37 C38 -6.9(9) . . . . ?
C42 C1AA C46 C45 41.4(12) . . . . ?
C42 C1AA C46A C45A 57.7(11) . . . . ?
C42 C43 C44 C45 -19.9(10) . . . . ?
C42 C43 C44 C45A 2.5(10) . . . . ?
C43 C44 C45 C46 53.1(11) . . . . ?
C43 C44 C45A C46A 35.7(12) . . . . ?
C44 C45 C46 C1AA -67.1(12) . . . . ?
C44 C45A C46A C1AA -67.2(12) . . . . ?
C47 N14 C51 C50 0.3(10) . . . . ?
C47 C48 C49 C50 -1.4(9) . . . . ?
C47 C48 B4 O8 158.5(5) . . . . ?
C47 C48 B4 O10 37.1(7) . . . . ?
C47 C48 B4 O12 -80.8(6) . . . . ?
C48 C49 C50 C51 0.0(11) . . . . ?
C49 C48 B4 O8 -23.7(7) . . . . ?
C49 C48 B4 O10 -145.1(6) . . . . ?
C49 C48 B4 O12 97.0(7) . . . . ?
C49 C50 C51 N14 0.6(11) . . . . ?
C51 N14 C47 C48 -1.9(10) . . . . ?
B1 O1 N1 Fe1 -11.4(5) . . . . ?
B1 O1 N1 C1 158.4(4) . . . . ?
B1 O3 N3 Fe1 -11.3(5) . . . . ?
B1 O3 N3 C7 155.9(4) . . . . ?
B1 O5 N5 Fe1 -11.8(5) . . . . ?
B1 O5 N5 C13 155.9(4) . . . . ?
B1 C20 C21 C22 -175.6(5) . . . . ?
B2 O2 N2 Fe1 -14.3(6) . . . . ?
B2 O2 N2 C2 153.0(5) . . . . ?
B2 O4 N4 Fe1 -13.7(5) . . . . ?
B2 O4 N4 C8 155.6(4) . . . . ?
B2 O6 N6 Fe1 -11.7(5) . . . . ?
B2 O6 N6 C14 156.5(4) . . . . ?
B2 C24 C25 C26 171.4(5) . . . . ?
B2 C24 C29 C28 -171.7(5) . . . . ?
B3 O7 N7 Fe2 13.3(6) . . . . ?
B3 O7 N7 C30 -158.1(5) . . . . ?
B3 O9 N9 Fe2 12.4(6) . . . . ?
B3 O9 N9 C36 -156.8(5) . . . . ?
B3 O11 N11 Fe2 14.6(5) . . . . ?
B3 O11 N11 C42 -155.7(5) . . . . ?
B3 C26 C27 C28 178.4(6) . . . . ?
B4 O8 N8 Fe2 14.1(5) . . . . ?
B4 O8 N8 C31 -154.0(5) . . . . ?
B4 O10 N10 Fe2 13.9(6) . . . . ?
B4 O10 N10 C37 -153.1(5) . . . . ?
B4 O12 N12 Fe2 12.2(5) . . . . ?
B4 O12 N12 C43 -156.5(5) . . . . ?
B4 C48 C49 C50 -179.3(6) . . . . ?
C45 C44 C45A C46A 140(3) . . . . ?
C46 C1AA C42 N11 177.4(7) . . . . ?
C46 C1AA C42 C43 -2.1(10) . . . . ?
C46 C1AA C46A C45A -31.6(18) . . . . ?
C45A C44 C45 C46 -30.6(19) . . . . ?
C46A C1AA C42 N11 153.9(7) . . . . ?
C46A C1AA C42 C43 -25.5(10) . . . . ?
C46A C1AA C46 C45 140(3) . . . . ?

_shelx_res_file                  
;
TITL shelxt_a.res in P2(1)/c
CELL 1.54178 19.4453 15.7177 23.5873 90 109.174 90
ZERR 4 0.0005 0.0002 0.0007 0 0.003 0
LATT 1
SYMM -X,0.5+Y,0.5-Z
SFAC C H B Cl Fe N O
UNIT 224 272 16 32 8 56 48
SADI Cl9 C4S Cl8 C4S Cl7 C4S
SADI Cl7 Cl8 Cl7 Cl9 Cl8 Cl9
EADP C45 C45A
EADP C46 C46A
EADP Cl9 Cl8 Cl7

L.S. 10
PLAN  20
TEMP -133.1(2)
LIST 6
MORE -1
BOND $H
CONF
fmap 2
acta
OMIT 1 4 0
OMIT -2 3 1
OMIT 1 2 1
OMIT 0 2 0
OMIT -1 1 1
OMIT 2 4 0
OMIT -2 5 5
OMIT 3 2 1
OMIT -7 1 2
OMIT 0 5 2
OMIT -3 4 2
OMIT 6 1 0
OMIT -1 6 2
OMIT 1 2 5
OMIT 4 2 1
OMIT 0 5 4
OMIT 0 2 3
OMIT 3 4 2
OMIT -1 3 1
OMIT -1 5 4
OMIT 3 4 4
OMIT 0 6 6
OMIT -6 1 8
OMIT -3 4 3
OMIT -1 0 2
OMIT 5 0 0
OMIT -2 4 2
OMIT 4 0 2
OMIT -3 2 2
OMIT -2 2 4
OMIT -6 0 2
OMIT -4 3 6
OMIT 0 0 2
OMIT -3 2 5
OMIT 0 1 5
OMIT -5 2 1
OMIT -1 2 3
OMIT -4 3 3
OMIT -2 3 2
OMIT -4 2 1
OMIT 2 2 2
REM <olex2.extras>
REM <HklSrc "%.\\a.hkl">
REM </olex2.extras>

WGHT    0.020000   48.000000
FVAR       1.67411
FE1   5    0.851200    0.603388    0.349069    11.00000    0.02405    0.01749 =
         0.03143   -0.00153    0.01359   -0.00174
FE2   5    0.291995    0.600212    0.215840    11.00000    0.02411    0.01722 =
         0.03848   -0.00004    0.01514    0.00281
O1    7    0.936200    0.457726    0.408984    11.00000    0.02598    0.02040 =
         0.03786    0.00270    0.01482    0.00186
O2    7    0.693438    0.611603    0.309780    11.00000    0.02259    0.02260 =
         0.04605    0.00303    0.01064    0.00100
O3    7    1.006480    0.589627    0.416321    11.00000    0.02344    0.02052 =
         0.04139   -0.00675    0.01237    0.00016
O4    7    0.755954    0.730651    0.372378    11.00000    0.02565    0.02984 =
         0.03743   -0.00020    0.01462    0.00484
O5    7    0.965409    0.510751    0.321639    11.00000    0.02949    0.02460 =
         0.03422   -0.00121    0.01610    0.00313
O6    7    0.750810    0.720867    0.267312    11.00000    0.02831    0.02422 =
         0.03626    0.00253    0.01435    0.00321
O7    7    0.447365    0.615970    0.277850    11.00000    0.02273    0.02386 =
         0.05321    0.00603    0.01370    0.00044
O8    7    0.200662    0.469942    0.241916    11.00000    0.02622    0.03030 =
         0.04558    0.00207    0.01650   -0.00440
O9    7    0.376705    0.746469    0.274958    11.00000    0.02603    0.02355 =
         0.04885   -0.00569    0.01618   -0.00069
O10   7    0.134240    0.588715    0.180324    11.00000    0.02509    0.02577 =
         0.05329   -0.00430    0.01247    0.00154
O11   7    0.401106    0.697919    0.184364    11.00000    0.02964    0.02310 =
         0.04495   -0.00046    0.01793   -0.00399
O12   7    0.192257    0.480812    0.136020    11.00000    0.03354    0.02389 =
         0.04674   -0.00480    0.01991   -0.00478
N1    6    0.868843    0.495063    0.387500    11.00000    0.02595    0.02349 =
         0.03693   -0.00368    0.01535   -0.00126
N2    6    0.754704    0.562951    0.334001    11.00000    0.02567    0.02274 =
         0.03806    0.00303    0.01283    0.00042
N3    6    0.943009    0.636373    0.405600    11.00000    0.02686    0.02087 =
         0.03362   -0.00217    0.01440    0.00143
N4    6    0.824517    0.695123    0.390003    11.00000    0.02512    0.02301 =
         0.03406    0.00057    0.01458    0.00199
N5    6    0.905861    0.563254    0.301103    11.00000    0.02606    0.02052 =
         0.03493   -0.00294    0.01399   -0.00029
N6    6    0.811364    0.670318    0.278011    11.00000    0.02433    0.01886 =
         0.03622   -0.00069    0.01187   -0.00180
N7    6    0.385794    0.568625    0.269654    11.00000    0.02246    0.02240 =
         0.04596    0.00217    0.01495    0.00023
N8    6    0.268470    0.506439    0.257933    11.00000    0.02573    0.02456 =
         0.04255   -0.00378    0.01662   -0.00317
N9    6    0.309598    0.708023    0.254647    11.00000    0.02739    0.02441 =
         0.03903    0.00120    0.01456    0.00284
N10   6    0.195057    0.638860    0.202888    11.00000    0.02632    0.02303 =
         0.04522   -0.00256    0.01381    0.00102
N11   6    0.343459    0.642461    0.165274    11.00000    0.02880    0.01864 =
         0.04367    0.00032    0.01733   -0.00010
N12   6    0.251311    0.533349    0.144927    11.00000    0.03048    0.01902 =
         0.04532   -0.00254    0.01732   -0.00225
N13   6    1.157998    0.371976    0.382995    11.00000    0.05308    0.05262 =
         0.05115   -0.00118    0.02636    0.01997
N14   6   -0.045058    0.427807    0.097951    11.00000    0.03692    0.07115 =
         0.06481   -0.01918    0.01504   -0.00470
C1    1    0.812673    0.447209    0.385830    11.00000    0.03317    0.02202 =
         0.03365   -0.00088    0.01741   -0.00283
C1AA  1    0.370585    0.628548    0.069743    11.00000    0.06427    0.03307 =
         0.05076   -0.00908    0.03458   -0.01554
PART 1
AFIX  23
H1AA  2    0.423263    0.617751    0.089233    10.50000   -1.20000
H1AB  2    0.363977    0.689268    0.058053    10.50000   -1.20000
AFIX  23
PART 0
PART 2
H1AC  2    0.422053    0.641573    0.092633    10.50000   -1.20000
H1AD  2    0.348832    0.679381    0.045761    10.50000   -1.20000
AFIX   0
PART 0
C2    1    0.745142    0.490080    0.357604    11.00000    0.02861    0.02071 =
         0.03666    0.00095    0.01474   -0.00142
C3    1    0.672894    0.455418    0.356900    11.00000    0.03027    0.02924 =
         0.05107    0.00359    0.01778   -0.00490
AFIX  23
H3A   2    0.645060    0.435390    0.315990    11.00000   -1.20000
H3B   2    0.644438    0.500961    0.367894    11.00000   -1.20000
AFIX   0
C4    1    0.684275    0.381290    0.401513    11.00000    0.03819    0.03373 =
         0.05435    0.00481    0.02540   -0.00647
AFIX  23
H4A   2    0.699835    0.403962    0.442962    11.00000   -1.20000
H4B   2    0.637631    0.350797    0.394320    11.00000   -1.20000
AFIX   0
C5    1    0.741365    0.319536    0.395106    11.00000    0.04146    0.02509 =
         0.04922    0.00435    0.02004   -0.00598
AFIX  23
H5A   2    0.726796    0.299177    0.353096    11.00000   -1.20000
H5B   2    0.743560    0.269621    0.421242    11.00000   -1.20000
AFIX   0
C6    1    0.816664    0.359910    0.411792    11.00000    0.03823    0.02048 =
         0.04384    0.00261    0.02100   -0.00064
AFIX  23
H6A   2    0.838264    0.363109    0.456035    11.00000   -1.20000
H6B   2    0.848636    0.323858    0.396684    11.00000   -1.20000
AFIX   0
C7    1    0.944361    0.696508    0.443897    11.00000    0.02960    0.01876 =
         0.03084   -0.00134    0.01192   -0.00054
C8    1    0.874797    0.736535    0.431258    11.00000    0.03161    0.02285 =
         0.02849    0.00035    0.01464    0.00177
C9    1    0.863518    0.814273    0.462255    11.00000    0.03941    0.02465 =
         0.03161   -0.00212    0.01488    0.00631
AFIX  23
H9A   2    0.833020    0.800588    0.487382    11.00000   -1.20000
H9B   2    0.837309    0.857098    0.432120    11.00000   -1.20000
AFIX   0
C10   1    0.935800    0.851333    0.501640    11.00000    0.04902    0.02136 =
         0.03780   -0.00449    0.01349    0.00685
AFIX  23
H10A  2    0.926819    0.893705    0.529465    11.00000   -1.20000
H10B  2    0.959828    0.880792    0.476111    11.00000   -1.20000
AFIX   0
C11   1    0.986014    0.781271    0.537818    11.00000    0.04472    0.03049 =
         0.03425   -0.00424    0.01156    0.00714
AFIX  23
H11A  2    0.960513    0.749039    0.561014    11.00000   -1.20000
H11B  2    1.029969    0.807440    0.566635    11.00000   -1.20000
AFIX   0
C12   1    1.008766    0.720175    0.496482    11.00000    0.03519    0.02294 =
         0.03276   -0.00316    0.00838    0.00355
AFIX  23
H12A  2    1.045952    0.747720    0.482338    11.00000   -1.20000
H12B  2    1.030523    0.668272    0.519058    11.00000   -1.20000
AFIX   0
C13   1    0.895123    0.598225    0.249107    11.00000    0.03305    0.02180 =
         0.03332   -0.00237    0.01841   -0.00431
C14   1    0.834787    0.656871    0.233012    11.00000    0.02864    0.02703 =
         0.03214   -0.00284    0.01330   -0.00465
C15   1    0.805197    0.695818    0.172896    11.00000    0.04643    0.03722 =
         0.03873    0.00287    0.01999    0.00773
AFIX  23
H15A  2    0.815485    0.757646    0.175807    11.00000   -1.20000
H15B  2    0.751722    0.688053    0.157399    11.00000   -1.20000
AFIX   0
C16   1    0.839436    0.654942    0.129202    11.00000    0.06378    0.05462 =
         0.03443    0.00120    0.02156    0.01370
AFIX  23
H16A  2    0.818207    0.597770    0.117377    11.00000   -1.20000
H16B  2    0.828459    0.690175    0.092505    11.00000   -1.20000
AFIX   0
C17   1    0.921831    0.647352    0.158773    11.00000    0.06328    0.04462 =
         0.05206    0.01138    0.04040    0.01094
AFIX  23
H17A  2    0.944022    0.629645    0.128397    11.00000   -1.20000
H17B  2    0.942211    0.703545    0.174669    11.00000   -1.20000
AFIX   0
C18   1    0.940827    0.582960    0.209549    11.00000    0.04470    0.03298 =
         0.03674    0.00238    0.02426    0.00434
AFIX  23
H18A  2    0.932075    0.524686    0.192782    11.00000   -1.20000
H18B  2    0.993040    0.587978    0.233560    11.00000   -1.20000
AFIX   0
C19   1    1.093655    0.411863    0.368461    11.00000    0.04393    0.03994 =
         0.04170   -0.00511    0.01799    0.00991
AFIX  43
H19   2    1.064598    0.412561    0.327277    11.00000   -1.20000
AFIX   0
C20   1    1.065994    0.452193    0.408569    11.00000    0.02839    0.01852 =
         0.03893   -0.00222    0.01611   -0.00233
C21   1    1.109596    0.448947    0.468488    11.00000    0.03510    0.02648 =
         0.04200   -0.00084    0.01671    0.00110
AFIX  43
H21   2    1.093304    0.474381    0.498340    11.00000   -1.20000
AFIX   0
C22   1    1.177012    0.408612    0.484956    11.00000    0.03706    0.03055 =
         0.04211    0.00694    0.01433    0.00014
AFIX  43
H22   2    1.207283    0.406527    0.525781    11.00000   -1.20000
AFIX   0
C23   1    1.198675    0.372000    0.440917    11.00000    0.04169    0.03871 =
         0.05881    0.00805    0.02554    0.01394
AFIX  43
H23   2    1.245025    0.345246    0.452157    11.00000   -1.20000
AFIX   0
C24   1    0.637108    0.756285    0.294854    11.00000    0.02945    0.02518 =
         0.03692    0.00335    0.01493   -0.00076
C25   1    0.569824    0.714742    0.277124    11.00000    0.02929    0.02073 =
         0.04347   -0.00031    0.01365   -0.00068
AFIX  43
H25   2    0.568703    0.655338    0.269441    11.00000   -1.20000
AFIX   0
C26   1    0.503599    0.756867    0.270118    11.00000    0.02960    0.02485 =
         0.03885    0.00268    0.01536   -0.00013
C27   1    0.506962    0.843670    0.280951    11.00000    0.02846    0.02404 =
         0.05356    0.00331    0.01611    0.00097
AFIX  43
H27   2    0.463183    0.874046    0.276197    11.00000   -1.20000
AFIX   0
C28   1    0.573030    0.887678    0.298678    11.00000    0.03597    0.02035 =
         0.05635   -0.00046    0.01944   -0.00006
AFIX  43
H28   2    0.573974    0.947134    0.306140    11.00000   -1.20000
AFIX   0
C29   1    0.637013    0.844295    0.305308    11.00000    0.02833    0.02632 =
         0.04617    0.00207    0.01423   -0.00351
AFIX  43
H29   2    0.681791    0.874547    0.317160    11.00000   -1.20000
AFIX   0
C30   1    0.390666    0.504494    0.306185    11.00000    0.02960    0.02433 =
         0.03600    0.00310    0.01414    0.00199
C31   1    0.321313    0.465341    0.297177    11.00000    0.03232    0.01957 =
         0.03795    0.00131    0.01747    0.00110
C32   1    0.312524    0.386479    0.328904    11.00000    0.04240    0.02583 =
         0.04274    0.00441    0.02138   -0.00132
AFIX  23
H32A  2    0.301576    0.338173    0.300389    11.00000   -1.20000
H32B  2    0.270968    0.393365    0.343987    11.00000   -1.20000
AFIX   0
C33   1    0.380400    0.367175    0.380678    11.00000    0.05595    0.05926 =
         0.05759    0.02622   -0.00244   -0.01468
AFIX  23
H33A  2    0.380838    0.403414    0.415124    11.00000   -1.20000
H33B  2    0.378371    0.307171    0.392793    11.00000   -1.20000
AFIX   0
C34   1    0.448216    0.380412    0.368245    11.00000    0.04690    0.06260 =
         0.08183    0.03943    0.01129    0.00592
AFIX  23
H34A  2    0.449146    0.341970    0.335257    11.00000   -1.20000
H34B  2    0.489451    0.364629    0.404311    11.00000   -1.20000
AFIX   0
C35   1    0.459188    0.472831    0.350611    11.00000    0.03439    0.03394 =
         0.05499    0.00981    0.01612    0.00218
AFIX  23
H35A  2    0.472945    0.509524    0.386724    11.00000   -1.20000
H35B  2    0.498985    0.474842    0.333110    11.00000   -1.20000
AFIX   0
C36   1    0.253535    0.754545    0.254005    11.00000    0.03164    0.02053 =
         0.03830    0.00115    0.01578    0.00698
C37   1    0.186086    0.711760    0.226889    11.00000    0.03076    0.02356 =
         0.04469    0.00006    0.01842    0.00532
C38   1    0.114651    0.747083    0.226224    11.00000    0.03154    0.03420 =
         0.05098   -0.00095    0.02029    0.01019
AFIX  23
H38A  2    0.097466    0.715570    0.255358    11.00000   -1.20000
H38B  2    0.078308    0.739287    0.185826    11.00000   -1.20000
AFIX   0
C39   1    0.120765    0.839834    0.241956    11.00000    0.04583    0.04158 =
         0.10039   -0.00732    0.03994    0.00854
AFIX  23
H39A  2    0.116440    0.872584    0.205092    11.00000   -1.20000
H39B  2    0.078783    0.855515    0.254751    11.00000   -1.20000
AFIX   0
C40   1    0.186966    0.866743    0.288541    11.00000    0.04958    0.04483 =
         0.09533   -0.01930    0.03047    0.01291
AFIX  23
H40A  2    0.187299    0.841563    0.327102    11.00000   -1.20000
H40B  2    0.185438    0.929344    0.292608    11.00000   -1.20000
AFIX   0
C41   1    0.258063    0.843108    0.278328    11.00000    0.04174    0.02109 =
         0.04993   -0.00157    0.02307    0.00501
AFIX  23
H41A  2    0.267673    0.883565    0.249643    11.00000   -1.20000
H41B  2    0.298831    0.846959    0.316704    11.00000   -1.20000
AFIX   0
C42   1    0.330379    0.608567    0.112449    11.00000    0.04169    0.02203 =
         0.04245   -0.00288    0.02320   -0.00118
C43   1    0.272095    0.547702    0.098976    11.00000    0.04578    0.02353 =
         0.04628   -0.00491    0.02374   -0.00585
C44   1    0.239987    0.506928    0.038718    11.00000    0.08167    0.04109 =
         0.05293   -0.01441    0.03930   -0.02286
PART 1
AFIX  23
H44A  2    0.186622    0.501967    0.029167    10.50000   -1.20000
H44B  2    0.260056    0.448804    0.039992    10.50000   -1.20000
AFIX  23
PART 0
PART 2
H44C  2    0.187895    0.522271    0.021178    10.50000   -1.20000
H44D  2    0.243769    0.444244    0.042609    10.50000   -1.20000
AFIX   0
PART 0
C47   1    0.018879    0.468617    0.117614    11.00000    0.03669    0.04366 =
         0.05753   -0.00867    0.01718   -0.00278
AFIX  43
H47   2    0.021536    0.521886    0.099415    11.00000   -1.20000
AFIX   0
C48   1    0.081569    0.441267    0.161732    11.00000    0.03120    0.03118 =
         0.04812   -0.00838    0.02089   -0.00032
C49   1    0.077183    0.361285    0.186133    11.00000    0.04117    0.03658 =
         0.07018   -0.00229    0.01778   -0.00426
AFIX  43
H49   2    0.118481    0.338036    0.215970    11.00000   -1.20000
AFIX   0
C50   1    0.012434    0.315785    0.166756    11.00000    0.05385    0.04152 =
         0.08925   -0.01108    0.03766   -0.01789
AFIX  43
H50   2    0.008719    0.261346    0.183008    11.00000   -1.20000
AFIX   0
C51   1   -0.046031    0.351320    0.123588    11.00000    0.04513    0.06807 =
         0.08103   -0.03914    0.03780   -0.02289
AFIX  43
H51   2   -0.090220    0.319923    0.110882    11.00000   -1.20000
AFIX   0
B1    3    0.991171    0.503497    0.387933    11.00000    0.02598    0.02017 =
         0.03659   -0.00227    0.01497   -0.00173
B2    3    0.711112    0.704233    0.310845    11.00000    0.02349    0.02542 =
         0.03743    0.00179    0.01138   -0.00175
B3    3    0.430573    0.703617    0.251563    11.00000    0.02690    0.01958 =
         0.04521    0.00100    0.01640    0.00216
B4    3    0.154318    0.496101    0.181463    11.00000    0.02795    0.02546 =
         0.04289   -0.00199    0.01420   -0.00008
PART 1
C45   1    0.256323    0.558724   -0.011555    10.50000    0.04083
AFIX  23
H45A  2    0.240547    0.527216   -0.050030    10.50000   -1.20000
H45B  2    0.231409    0.614564   -0.017429    10.50000   -1.20000
AFIX   0
C46   1    0.339624    0.569896    0.011805    10.50000    0.04089
AFIX  23
H46A  2    0.354944    0.594422   -0.020820    10.50000   -1.20000
H46B  2    0.362307    0.512966    0.021194    10.50000   -1.20000
AFIX   0
PART 0
PART 2
C45A  1    0.283486    0.539703   -0.003147    10.50000    0.04083
AFIX  23
H45C  2    0.277036    0.497923   -0.035898    10.50000   -1.20000
H45D  2    0.261388    0.593924   -0.021784    10.50000   -1.20000
AFIX   0
C46A  1    0.367213    0.554513    0.028408    10.50000    0.04089
AFIX  23
H46C  2    0.390624    0.503509    0.051305    10.50000   -1.20000
H46D  2    0.391462    0.568467   -0.001339    10.50000   -1.20000
AFIX   0

PART 0
CL3   4    0.775910    0.277591    0.557635    11.00000    0.08266    0.06013 =
         0.08924   -0.00110    0.02115   -0.00225
CL4   4    0.806525    0.405469    0.651089    11.00000    0.13640    0.08323 =
         0.08467   -0.00968    0.05491   -0.00671
C2S   1    0.815700    0.372592    0.584714    11.00000    0.09717    0.08691 =
         0.08018   -0.03058    0.05538   -0.04441
AFIX  23
H2SA  2    0.794744    0.416870    0.554043    11.00000   -1.20000
H2SB  2    0.868287    0.368555    0.590141    11.00000   -1.20000
AFIX   0

CL5   4    0.399759    0.598687    0.464358    11.00000    0.13426    0.14535 =
         0.09453    0.02069    0.05675    0.03273
CL6   4    0.428277    0.773670    0.440906    11.00000    0.16034    0.12884 =
         0.18710   -0.08189    0.08295   -0.01716
C3S   1    0.397499    0.675200    0.410110    11.00000    0.11513    0.07892 =
         0.07961   -0.00495    0.02373    0.01317
AFIX  23
H3SA  2    0.428009    0.655662    0.386313    11.00000   -1.20000
H3SB  2    0.346902    0.680976    0.382460    11.00000   -1.20000
AFIX   0

CL1   4    0.604551    0.635281    0.450746    11.00000    0.07898    0.08109 =
         0.07471   -0.00959    0.02026   -0.01184
CL2   4    0.649952    0.804898    0.496599    11.00000    0.09853    0.06156 =
         0.08450    0.01013    0.02885   -0.00523
C1S   1    0.621181    0.739982    0.433221    11.00000    0.06833    0.08961 =
         0.05938    0.02229    0.02647    0.00961
AFIX  23
H1SA  2    0.658939    0.739600    0.413492    11.00000   -1.20000
H1SB  2    0.576084    0.763914    0.404451    11.00000   -1.20000
AFIX   0

PART 2
CL7   4    0.673846    0.536864    0.133272    10.66667    0.14470    0.09630 =
         0.20267   -0.01256    0.09268   -0.02571
PART 0
CL8   4    0.550399    0.526037    0.166687    10.66667    0.14470    0.09630 =
         0.20267   -0.01256    0.09268   -0.02571
PART 1
CL9   4    0.575040    0.632110    0.087896    10.66667    0.14470    0.09630 =
         0.20267   -0.01256    0.09268   -0.02571
PART 0
C4S   1    0.610718    0.594359    0.159111    11.00000    0.11916    0.09633 =
         0.07467   -0.00090    0.02841   -0.02738
PART 2
AFIX  23
H4SC  2    0.636370    0.621932    0.198073    10.50000   -1.20000
H4SD  2    0.586392    0.639045    0.129805    10.50000   -1.20000
AFIX  23
PART 0
PART 1
H4SA  2    0.657992    0.565960    0.164944    10.50000   -1.20000
H4SB  2    0.618165    0.641136    0.188629    10.50000   -1.20000
AFIX   0
HKLF 4

REM  shelxt_a.res in P2(1)/c
REM R1 =  0.0848 for   10452 Fo > 4sig(Fo)  and  0.1089 for all   14020 data
REM    858 parameters refined using      6 restraints

END

WGHT      0.1467     16.0833

REM Highest difference peak  2.124,  deepest hole -2.649,  1-sigma level  0.115
Q1    1   0.6511  0.5144  0.1777  11.00000  0.05    1.40
Q2    1   0.5321  0.5033  0.1097  11.00000  0.05    0.90
Q3    1   0.3103  0.6399  0.4085  11.00000  0.05    0.87
Q4    1   0.1855  0.8893  0.2522  11.00000  0.05    0.77
Q5    1   0.4447  0.4224  0.4024  11.00000  0.05    0.75
Q6    1   0.6183  0.5973  0.0936  11.00000  0.05    0.74
Q7    1   0.1342  0.8173  0.2773  11.00000  0.05    0.61
Q8    1   0.8890  0.5941  0.3694  11.00000  0.05    0.58
Q9    1   0.6197  0.5874  0.4677  11.00000  0.05    0.57
Q10   1   0.3310  0.6052  0.2364  11.00000  0.05    0.55
Q11   1   0.5522  0.5705  0.0720  11.00000  0.05    0.52
Q12   1   0.3978  0.3435  0.3520  11.00000  0.05    0.50
Q13   1   0.5740  0.6718  0.1215  11.00000  0.05    0.50
Q14   1   0.6711  0.7274  0.3024  11.00000  0.05    0.46
Q15   1   0.2928  0.6106  0.1935  11.00000  0.05    0.45
Q16   1   0.4686  0.7364  0.2608  11.00000  0.05    0.44
Q17   1   0.7589  0.3936  0.5981  11.00000  0.05    0.44
Q18   1   0.6019  0.5996  0.1417  11.00000  0.05    0.44
Q19   1   0.7046  0.7674  0.5099  11.00000  0.05    0.43
Q20   1   0.6534  0.7965  0.4616  11.00000  0.05    0.42
;
_shelx_res_checksum              47872
_shelx_hkl_file                  
;
   0   0  -2 403915. 3195.26   3
   0   0  -3 593.023 237.038   3
   0   0  -4 14017.8 624.058   3
   0   0  -5-182.531 217.368   3
   0   0  -6 4954.93 553.343   3
   0   0  -7-19.0438 302.294   3
   0   0  -8 8299.65 803.401   3
   0   0  -9 176.379 331.087   3
   0   0 -10 692.412 420.798   3
   0   0 -11-330.686 444.164   3
   0   0 -12-34.9559 414.388   3
   0   0 -13 26.2163 499.879   3
   0   0 -14 4812.59 1108.85   3
   0   0 -15-625.828 741.430   3
   0   0 -16 7063.48 1343.54   3
   0   0 -17 709.262 774.485   3
   0   0  17-448.291 292.380  15
   0   0  18 6722.22 768.674  15
   0   0 -18 8050.92 1512.71   3
   0   0 -19 210.133 253.117  13
   0   0 -19 103.347 657.792   3
   0   0  19-218.856 354.582  15
   0   0 -20 4529.42 528.592  13
   0   0  20 3530.00 597.952  15
   0   0 -21 42.3146 251.231  13
   0   0  21 140.647 355.427  15
   0   0  22 791.352 395.582  15
   0   0 -22 902.376 297.921  13
   0   0 -23-60.8128 239.819  13
   0   0  23 166.118 386.562  15
   0   0 -24 198.177 234.967  13
   0   0  24 166.648 311.901  15
   0   0  25 54.5700 267.812  15
   0   0 -25 88.5098 187.899  13
   0   0  26 873.019 273.985  15
   0   0 -26 583.395 172.137  13
   0   0 -27 62.6409 115.210  13
   0  -1  -1 65000.8 717.240   3
   0  -1  -1 63923.3 838.043   1
   0  -1   1 63171.3 853.535   1
   0   1  -1 62293.6 775.725   3
   0   1  -2 67341.8 1048.73   3
   0  -1  -2 66711.0 984.479   3
   0  -1  -3 753.703 208.220   3
   0   1  -3 789.142 216.626   3
   0  -1  -4 29013.3 907.363   3
   0   1  -4 28575.2 943.779   3
   0   1  -5 183107. 2800.41   3
   0  -1  -5 181616. 2702.95   3
   0  -1  -6 157206. 2799.50   3
   0   1  -6 157220. 2870.04   3
   0   1  -7 665.269 303.260   3
   0  -1  -7 752.671 296.696   3
   0  -1  -8 1285.63 373.272   3
   0   1  -8 1511.89 449.134   3
   0  -1  -9 15872.6 1179.92   3
   0   1  -9 16407.9 1192.85   3
   0   1 -10 3620.79 700.168   3
   0  -1 -10 3189.73 632.638   3
   0  -1 -11 335.989 433.377   3
   0   1 -11 973.841 536.641   3
   0  -1 -12 47126.0 2513.40   3
   0   1 -12 42054.2 2418.42   3
   0   1 -13 247.806 527.376   3
   0  -1 -13 58.9102 498.313   3
   0   1 -14 38.6938 493.725   3
   0  -1 -14 205.638 551.606   3
   0   1 -15 3552.21 1002.94   3
   0  -1 -15 4573.02 1119.62   3
   0   1 -16 1933.69 847.811   3
   0  -1 -16 1275.46 815.937   3
   0  -1 -17 5059.84 515.577  13
   0  -1  17 4241.49 584.420  15
   0   1  17 4215.01 585.847  15
   0   1 -17 4577.70 1189.36   3
   0  -1 -17 3407.94 1073.23   3
   0  -1 -17 4064.63 407.251  11
   0  -1 -18 305.866 221.078  11
   0   1  18 365.533 361.153  15
   0  -1  18-136.776 327.594  15
   0  -1 -18-177.157 256.955  13
   0  -1 -18 322.153 646.993   3
   0   1  19 26.8321 358.782  15
   0   1 -19-723.865 726.511   3
   0  -1 -19-689.935 689.845   3
   0  -1 -19 398.660 274.964  13
   0  -1  19-83.5068 348.011  15
   0  -1 -19-199.402 192.003  11
   0   1  20-387.731 393.744  15
   0  -1 -20 124.453 191.066  11
   0  -1  20 516.797 352.369  15
   0   1 -20 187.592 281.455  13
   0  -1 -20 570.499 325.545  13
   0  -1  21 4861.35 683.764  15
   0  -1 -21 6527.71 494.744  11
   0   1 -21 6782.77 609.180  13
   0  -1 -21 6445.30 582.977  13
   0   1  21 6276.14 800.180  15
   0   1  22 6067.20 779.351  15
   0  -1  22 6302.04 748.296  15
   0  -1 -22 6318.79 575.253  13
   0   1 -22 6571.99 586.801  13
   0  -1 -23 6200.02 531.436  13
   0  -1  23 5095.00 659.161  15
   0   1 -23 6547.07 561.598  13
   0   1  23 5893.27 763.885  15
   0   1 -24 665.194 275.469  13
   0   1  24 1047.67 419.978  15
   0  -1 -24 876.004 267.255  13
   0  -1  24 996.079 373.619  15
   0  -1  25 77.8780 258.551  15
   0  -1 -25 256.096 176.202  13
   0   1 -25 214.511 208.034  13
   0   1  25 409.293 282.559  15
   0  -1 -26-18.7541 140.430  13
   0   1 -26 266.069 162.251  13
   0  -1  26-226.207 240.169  15
   0   1  26-432.382 239.548  15
   0   1 -27 2.16615 110.505  13
   0  -1 -27 145.257 118.018  13
   0  -2   0 12818.6 330.440   5
   0  -2   0 12544.4 454.698   1
   0  -2  -1 421775. 2769.36   3
   0  -2   1 420999. 3564.44   1
   0  -2  -1 420266. 3584.58   1
   0  -2  -1 423752. 3161.65   4
   0  -2   1 421810. 3143.38   5
   0  -2  -2 13608.0 444.440   3
   0  -2   2 14287.6 471.050   5
   0   2  -2 14029.8 491.355   3
   0  -2   2 14705.3 540.463   1
   0  -2  -2 14593.6 541.599   1
   0  -2  -3 7945.68 417.067   3
   0   2  -3 8289.64 436.750   3
   0  -2   3 8230.56 411.950   5
   0  -2   4 396843. 3954.86   5
   0  -2  -4 407714. 4009.82   3
   0   2  -4 401220. 4150.41   3
   0  -2  -5 7969.89 567.133   3
   0   2  -5 7643.96 598.572   3
   0   2  -6 137880. 2723.93   3
   0  -2  -6 143389. 2610.96   3
   0  -2  -7 34635.8 1408.53   3
   0   2  -7 36557.5 1486.36   3
   0   2  -8 10905.6 931.970   3
   0  -2  -8 10961.8 895.104   3
   0  -2  -9 1752.07 454.183   3
   0   2  -9 1492.07 421.437   3
   0  -2 -10 1443.91 513.991   3
   0   2 -10 1460.64 463.025   3
   0   2 -11 31793.7 1973.47   3
   0  -2 -11 33779.3 2005.47   3
   0   2 -12-229.657 446.961   3
   0  -2 -12 207.977 398.632   3
   0   2 -13 8030.36 1157.85   3
   0  -2 -13 8080.46 1170.64   3
   0   2 -14 4484.66 1052.30   3
   0  -2 -14 5236.13 1050.55   3
   0   2 -15 17919.7 1896.72   3
   0  -2 -15 19325.7 1995.00   3
   0   2 -16 12924.8 1757.40   3
   0  -2 -16 12085.3 1713.76   3
   0   2  16 9529.90 739.884  15
   0   2  17 13307.1 944.027  15
   0  -2 -17 14310.8 828.710  13
   0   2 -17 14618.6 1942.22   3
   0  -2  17 12630.1 902.576  15
   0  -2 -17 13793.4 771.299  11
   0  -2 -17 13241.9 1874.99   3
   0  -2 -18 12663.2 761.748  11
   0   2  18 11295.8 925.224  15
   0  -2 -18 12353.1 1742.64   3
   0  -2 -18 12400.6 790.889  13
   0  -2  18 11375.5 857.781  15
   0   2 -18 12606.9 1909.41   3
   0  -2 -19 1373.85 341.075  13
   0  -2  19 908.970 385.478  15
   0  -2 -19 1105.29 306.369  11
   0   2 -19 1683.09 826.913   3
   0   2  19 1048.07 461.690  15
   0  -2 -19 1611.62 761.019   3
   0   2  20 1546.61 456.815  15
   0  -2  20 1876.08 450.443  15
   0  -2 -20 2280.41 379.838  11
   0  -2 -20 2592.72 417.587  13
   0   2 -21 436.558 300.947  13
   0   2  21-107.114 368.636  15
   0  -2  21 486.399 319.815  15
   0  -2 -21 46.6939 206.074  11
   0  -2 -21-86.9310 224.727  13
   0  -2  22 990.003 362.966  15
   0  -2 -22 912.941 290.061  13
   0  -2 -22 727.142 257.002  11
   0   2 -22 761.883 314.449  13
   0   2  22 423.600 353.280  15
   0   2 -23-134.194 261.452  13
   0   2  23 99.8528 343.061  15
   0  -2  23-0.34473 295.427  15
   0  -2 -23-336.448 230.075  13
   0  -2 -23 105.411 179.496  11
   0   2  24-90.8877 337.869  15
   0  -2 -24 120.429 131.101  11
   0  -2  24-119.833 278.838  15
   0  -2 -24-171.176 225.434  13
   0   2 -24-16.2390 236.509  13
   0   2  25 594.739 305.869  15
   0  -2 -25 424.997 194.864  13
   0  -2  25 630.352 262.622  15
   0   2 -25 617.326 205.366  13
   0  -2 -26-28.9946 137.567  13
   0   2 -26 158.705 159.928  13
   0   2 -27 117.340 122.103  13
   0  -2 -27 150.768 98.7761  13
   0  -3   0-192.586 127.981   4
   0  -3   0-39.7549 133.528   1
   0  -3   0-83.1060 72.1278   5
   0  -3  -1 16452.5 533.448   4
   0  -3  -1 17481.6 474.498   5
   0  -3  -1 18125.1 685.417   1
   0  -3   1 17468.7 507.182   5
   0   3  -1 18063.8 445.248   3
   0  -3   1 16405.2 648.576   1
   0  -3   1 16854.2 665.209   4
   0  -3   2 126479. 1691.45   5
   0  -3   2 130189. 2016.77   1
   0  -3  -2 126380. 1989.39   1
   0  -3  -2 128815. 1367.18   3
   0   3  -2 125828. 1626.69   3
   0  -3  -3 28448.3 778.532   3
   0  -3   3 26076.2 922.614   1
   0   3  -3 26989.0 832.061   3
   0  -3   3 26975.6 812.943   5
   0  -3  -3 27501.6 937.517   1
   0   3  -4 34022.6 1068.74   3
   0  -3  -4 32700.5 1135.04   1
   0  -3  -4 34799.9 1034.02   3
   0  -3   4 33546.9 1014.95   5
   0   3  -5 208204. 3112.20   3
   0  -3   5 204396. 2987.08   5
   0  -3  -5 210508. 3024.81   3
   0   3  -6 4524.40 532.156   3
   0  -3  -6 4615.98 484.709   3
   0  -3  -7 994.073 290.816   3
   0   3  -7 914.483 312.749   3
   0  -3  -8 80476.0 2356.75   3
   0   3  -8 82924.6 2515.67   3
   0   3  -9 7099.14 853.176   3
   0  -3  -9 6452.46 761.255   3
   0   3 -10 26419.4 1625.85   3
   0  -3 -10 26816.8 1608.87   3
   0  -3 -11 21770.6 1637.80   3
   0   3 -11 20458.5 1615.97   3
   0   3 -12 1018.83 584.444   3
   0  -3 -12 708.084 527.346   3
   0   3 -13 20.5763 504.700   3
   0  -3 -13 422.206 529.294   3
   0  -3 -14 4784.69 1035.79   3
   0   3 -14 4418.41 1023.40   3
   0   3 -15 3917.23 1074.09   3
   0  -3 -15 3753.71 1057.13   3
   0   3 -16 129.345 734.364   3
   0   3  16 387.310 295.332  15
   0  -3 -16 246.162 568.094   3
   0  -3 -16 68.0045 218.007  13
   0  -3 -16 85.7915 201.599  11
   0  -3 -17-191.261 214.730  11
   0  -3 -17 82.7650 219.836  13
   0   3  17 433.154 348.201  15
   0   3 -17 106.685 667.644   3
   0  -3 -17 179.246 543.970   3
   0  -3  17-153.894 256.868  15
   0   3  18 8799.73 832.094  15
   0  -3 -18 9860.93 681.422  13
   0  -3 -18 8967.97 1399.81   3
   0   3 -18 8966.22 1612.89   3
   0  -3  18 7925.29 705.573  15
   0  -3 -18 9614.89 702.502  11
   0  -3 -19-218.324 283.690  11
   0   3 -19 447.464 558.071   3
   0  -3 -19-380.556 646.943   3
   0   3  19-297.805 361.886  15
   0  -3 -19 200.857 234.457  13
   0  -3  19 297.258 296.172  15
   0  -3  20 6272.57 703.239  15
   0  -3 -20 7805.42 655.207  11
   0  -3 -20 7505.30 606.200  13
   0   3  20 6422.16 754.160  15
   0   3 -21 2319.35 432.347  13
   0   3  21 1403.55 482.456  15
   0  -3 -21 1817.14 363.558  11
   0  -3  21 1052.34 373.892  15
   0  -3 -21 1441.58 331.144  13
   0  -3 -22 2395.18 373.269  11
   0  -3 -22 1886.13 328.935  13
   0  -3  22 1655.51 419.374  15
   0   3 -22 2241.68 418.192  13
   0   3  22 2500.78 550.203  15
   0   3  23-24.0732 393.650  15
   0  -3 -23 463.238 223.984  13
   0  -3  23-77.4105 296.820  15
   0   3 -23 636.056 311.689  13
   0  -3 -23 369.129 201.417  11
   0   3  24 2771.70 505.326  15
   0  -3 -24 2934.13 291.892  11
   0  -3  24 2726.34 433.365  15
   0   3 -24 3311.98 404.982  13
   0  -3 -24 3214.61 350.628  13
   0   3 -25 800.993 234.612  13
   0  -3 -25 437.111 122.976  11
   0  -3 -25 1079.65 217.300  13
   0   3  25 841.640 320.358  15
   0  -3  25 478.037 239.783  15
   0   3 -26-104.163 146.300  13
   0  -3 -26-350.592 140.963  13
   0   3 -27 77.1601 106.900  13
   0  -3 -27-87.2094 77.5391  13
   0  -4   0 106870. 1484.02   5
   0   4   0 106859. 985.548   3
   0  -4   0 109286. 2017.33   1
   0  -4   0 112264. 1806.18   4
   0  -4   1 3303.61 377.137   4
   0   4  -1 3164.62 194.448   3
   0  -4  -1 2987.25 385.565   1
   0  -4  -1 3133.44 297.539   4
   0  -4  -1 3018.56 248.880   5
   0  -4   1 3170.25 263.578   5
   0  -4   1 3140.90 368.130   1
   0  -4   2 2805.69 287.559   5
   0  -4   2 3204.22 408.816   4
   0  -4  -2 2940.07 245.302   5
   0  -4  -2 3402.38 411.310   1
   0  -4  -2 3096.14 277.876   4
   0   4  -2 3219.91 257.285   3
   0  -4   2 2760.12 368.361   1
   0  -4  -3 23043.8 991.867   1
   0  -4   3 23615.9 974.705   1
   0  -4  -3 22978.8 623.302   3
   0  -4   3 24374.0 818.940   5
   0  -4   3 24121.3 1115.01   4
   0   4  -3 24614.1 804.493   3
   0  -4  -4 20912.1 985.374   1
   0  -4   4 21759.4 1186.10   4
   0   4  -4 21285.7 854.732   3
   0  -4  -4 21553.7 766.944   3
   0  -4   4 21143.3 844.331   5
   0  -4   4 21466.2 981.820   1
   0  -4   5 22402.5 953.006   5
   0  -4  -5 21668.9 1072.20   1
   0   4  -5 22479.5 983.163   3
   0  -4  -5 22597.4 929.729   3
   0  -4  -6 6177.71 552.261   3
   0  -4   6 5970.42 568.924   5
   0  -4  -6 6810.37 670.540   1
   0   4  -6 6231.44 586.992   3
   0   4  -7 30899.3 1398.64   3
   0  -4  -7 32079.0 1569.39   1
   0  -4  -7 30746.1 1312.47   3
   0   4  -8 13489.4 1040.62   3
   0  -4  -8 14225.4 997.849   3
   0   4  -9 81.0918 279.881   3
   0  -4  -9-37.5351 270.430   3
   0   4 -10 14393.0 1247.70   3
   0  -4 -10 13665.5 1158.66   3
   0  -4 -11-301.900 393.294   3
   0   4 -11-49.8636 399.186   3
   0  -4 -12 2047.08 612.155   3
   0   4 -12 2987.45 710.906   3
   0   4 -13 2543.63 785.863   3
   0  -4 -13 2579.23 692.184   3
   0   4 -14 10029.6 1482.82   3
   0  -4 -14 10788.4 1376.35   3
   0  -4 -15 16533.5 1815.79   3
   0   4 -15 14680.8 1843.47   3
   0  -4 -16 41227.2 1156.25  13
   0  -4 -16 39080.5 2741.23   3
   0   4  16 38827.2 1445.28  15
   0  -4 -16 38604.8 1287.50  11
   0  -4  16 37915.9 1211.67  15
   0   4 -16 39209.4 2913.16   3
   0   4  17 2439.17 487.888  15
   0   4 -17 2023.26 874.053   3
   0  -4 -17 2213.04 380.798  11
   0  -4  17 2036.07 312.480  10
   0  -4 -17 2148.76 334.533  13
   0  -4  17 1990.18 385.770  15
   0  -4 -17 1833.06 758.336   1
   0  -4 -17 2919.95 800.798   3
   0  -4  18-174.831 256.441  15
   0   4 -18 321.403 622.468   3
   0  -4 -18 325.617 433.569   1
   0  -4  18 91.0885 185.701  10
   0  -4 -18 345.897 427.434   3
   0  -4 -18 379.599 261.859  13
   0   4  18 106.423 338.458  15
   0  -4 -18 189.851 255.300  11
   0  -4  18 1391.98 621.391   4
   0  -4  19 457.126 298.571  15
   0  -4 -19 701.396 282.054  13
   0   4  19 413.548 376.737  15
   0  -4 -19 971.168 335.474  11
   0  -4 -20 2055.01 353.010  13
   0  -4 -20 1787.39 376.215  11
   0  -4  20 1606.52 389.589  15
   0   4  20 1542.39 470.804  15
   0   4  21-63.9095 380.480  15
   0  -4 -21 355.939 222.307  13
   0  -4  21 509.918 316.643  15
   0  -4 -21 49.1425 261.730  11
   0   4  22 2.14613 338.204  15
   0   4 -22 235.568 302.589  13
   0  -4 -22 915.701 297.435  11
   0  -4 -22 768.955 245.013  13
   0  -4  22 150.301 261.423  15
   0   4  23 821.330 369.527  15
   0  -4 -23 1003.65 250.133  11
   0  -4 -23 396.474 190.138  13
   0   4 -23 950.406 309.444  13
   0  -4  23 691.774 303.697  15
   0  -4 -24 771.949 197.742  11
   0  -4  24 409.062 226.217  15
   0  -4 -24 371.925 168.310  13
   0   4 -24 776.885 258.672  13
   0   4  24 1175.21 353.611  15
   0  -4 -25 537.183 160.500  13
   0  -4 -25 607.384 156.056  11
   0  -4  25 536.246 197.479  15
   0   4 -25 664.119 219.786  13
   0  -4 -26-12.5761 72.6681  11
   0  -4 -26-120.515 95.7008  13
   0   4 -27 56.4495 95.6077  13
   0  -5   0 168.036 209.948   1
   0  -5   0 54.3562 94.9710   5
   0  -5   0 121.970 155.595   4
   0  -5  -1 80768.8 1623.37   4
   0  -5   1 81158.3 1449.34   5
   0  -5  -1 81055.2 1383.45   5
   0  -5   1 78456.7 1802.86   4
   0  -5  -1 82221.6 1984.37   1
   0  -5   1 78784.5 1919.00   1
   0   5  -1 82559.6 961.707   3
   0   5  -2 237.925 86.4121   3
   0  -5   2 247.825 107.421   5
   0  -5  -2 400.325 153.248   4
   0  -5   2 405.599 235.484   1
   0  -5   2 251.913 217.618   4
   0  -5  -2 394.528 125.050   5
   0  -5  -2 497.604 235.306   1
   0  -5   3 1397.39 337.706   4
   0  -5   3 1719.61 249.863   5
   0  -5  -3 1816.52 229.416   5
   0   5  -3 1762.26 213.582   3
   0  -5   3 1974.84 358.221   1
   0  -5  -3 1904.02 353.858   1
   0  -5   4 374.745 265.237   4
   0  -5   4 608.848 172.109   5
   0  -5  -4 463.968 230.035   1
   0   5  -4 607.237 186.920   3
   0  -5   4 550.694 193.131   1
   0  -5  -4 748.873 146.524   3
   0  -5  -5 1187.83 311.851   1
   0  -5  -5 1224.31 223.975   3
   0   5  -5 1207.66 276.778   3
   0  -5   5 988.025 224.325   5
   0  -5   5 865.214 406.652   4
   0   5  -6 415.208 246.234   3
   0  -5  -6-144.059 152.988   3
   0  -5   6 132.760 175.541   5
   0  -5   6-74.4787 365.485   4
   0  -5  -6 52.3688 243.899   1
   0  -5  -7 136663. 3431.71   1
   0   5  -7 133039. 2991.27   3
   0  -5  -7 135598. 2716.70   3
   0  -5   7 138365. 4016.39   4
   0  -5  -8 1022.11 430.105   1
   0  -5   8 735.638 459.283   4
   0   5  -8 976.482 362.402   3
   0  -5  -8 922.100 274.161   3
   0  -5  -9 85496.0 2543.08   3
   0  -5  -9 94293.0 3390.49   1
   0   5  -9 86682.6 2835.40   3
   0   5 -10 672.593 390.321   3
   0  -5 -10 1197.48 414.436   3
   0  -5 -10 1217.61 608.359   1
   0  -5 -11 889.295 470.087   3
   0  -5 -11 287.422 630.483   1
   0   5 -11 481.667 447.455   3
   0  -5 -12 12567.9 1227.62   3
   0   5 -12 14341.7 1440.09   3
   0  -5 -12 15347.3 1911.43   1
   0  -5 -13 6049.22 952.687   3
   0  -5 -13 5884.11 1352.06   1
   0   5 -13 5967.03 1086.08   3
   0  -5 -14 437.406 531.514   3
   0   5 -14-87.0266 601.634   3
   0  -5 -14-1093.22 871.741   1
   0  -5 -15 1767.83 727.790   3
   0  -5 -15 1629.91 873.641   1
   0  -5 -15 1870.70 307.994  11
   0  -5  15 2370.29 801.325   4
   0  -5  15 2170.29 250.114   8
   0   5  15 1723.57 347.838  15
   0   5 -15 1795.33 723.257   3
   0  -5 -16 1797.43 385.568  11
   0  -5 -16 1716.67 572.668   3
   0  -5 -16 1939.84 298.533  13
   0   5 -16 2552.29 912.392   3
   0  -5  16 1886.93 335.446  10
   0  -5  16 1976.89 730.942   4
   0   5  16 1963.59 442.663  15
   0  -5  16 2530.46 294.323   8
   0  -5 -16 1303.85 700.949   1
   0  -5 -17 6022.36 590.633  11
   0  -5 -17 5247.63 1212.34   1
   0  -5  17 3654.80 906.760   4
   0  -5  17 5594.87 415.368   8
   0   5  17 6953.84 724.474  15
   0  -5  17 5817.04 519.006  15
   0  -5  17 5499.78 478.306  10
   0  -5 -17 5034.33 906.077   3
   0  -5 -17 6140.36 489.169  13
   0   5 -17 4930.53 1158.86   3
   0   5  18 13445.5 1012.66  15
   0  -5 -18 13923.9 721.729  13
   0  -5  18 13784.3 1579.13   4
   0   5 -18 12122.9 1678.93   3
   0  -5 -18 11391.3 1670.74   1
   0  -5  18 12713.9 687.998  10
   0  -5  18 13562.3 618.983   8
   0  -5 -18 14097.7 852.990  11
   0  -5  18 12719.9 763.959  15
   0  -5 -19 1644.04 345.455  11
   0  -5  19 1318.97 336.064  15
   0  -5 -19 1594.73 270.480  13
   0  -5  19 1063.46 230.902  10
   0   5  19 1007.20 397.387  15
   0  -5 -20 782.893 304.420  11
   0  -5  20 1067.80 324.044  15
   0  -5  20 1476.72 279.654  10
   0  -5 -20 1079.86 263.364  13
   0   5  20 1058.78 414.840  15
   0  -5 -21 4709.59 500.371  11
   0  -5 -21 4540.90 430.399  13
   0  -5  21 3463.58 490.872  15
   0   5  21 4193.81 617.790  15
   0  -5 -22 332.098 257.536  11
   0  -5  22 154.568 232.829  15
   0   5 -22-46.5742 256.726  13
   0  -5 -22-15.9613 179.488  13
   0   5  22-16.4834 315.210  15
   0  -5 -23 170.544 168.269  13
   0   5  23 519.936 312.468  15
   0  -5  23-35.6541 198.506  15
   0   5 -23 575.288 281.902  13
   0  -5 -23 499.385 224.277  11
   0   5 -24 1147.66 287.781  13
   0  -5 -24 1035.68 200.775  11
   0  -5 -24 642.388 161.019  13
   0  -5 -25 1276.34 191.318  11
   0   5 -25 1206.02 218.268  13
   0  -5 -25 936.265 140.043  13
   0  -5 -26 1124.02 131.843  11
   0   5 -26 1233.96 183.892  13
   0   5 -27 470.390 96.5832  13
   0  -6   0 27317.5 1055.54   4
   0  -6   0 26097.9 1213.85   1
   0  -6   0 26138.5 821.083   5
   0  -6  -1 581.096 204.840   4
   0  -6   1 610.902 162.158   5
   0  -6  -1 702.957 157.816   5
   0  -6   1 443.753 208.203   1
   0  -6  -1 691.248 250.231   1
   0  -6   1 573.801 219.347   4
   0  -6  -2 4943.38 556.338   1
   0  -6   2 4442.19 520.246   1
   0  -6   2 4306.56 378.238   5
   0  -6   2 4282.34 518.733   4
   0   6  -2 4300.79 239.934   3
   0  -6  -2 4657.48 409.602   4
   0  -6  -2 4618.33 347.003   5
   0  -6   3 25894.7 1214.98   1
   0  -6   3 26227.9 1267.17   4
   0  -6  -3 26413.1 875.025   5
   0  -6   3 26522.9 968.500   5
   0   6  -3 26469.9 773.079   3
   0  -6  -3 26153.4 1296.58   1
   0  -6   4 18909.6 1192.61   4
   0  -6  -4 19903.3 823.120   5
   0  -6   4 19570.4 1084.53   1
   0  -6  -4 19415.8 1168.27   1
   0   6  -4 19001.8 775.678   3
   0  -6   4 19826.4 908.731   5
   0   6  -5 1358.63 266.010   3
   0  -6   5 1857.79 336.344   5
   0  -6   5 1682.07 397.912   1
   0  -6  -5 1649.43 366.730   1
   0  -6   5 1955.74 493.691   4
   0  -6  -6 4811.54 372.012   3
   0   6  -6 4630.26 514.020   3
   0  -6   6 4363.26 534.029   5
   0  -6   6 4124.95 733.128   4
   0  -6  -6 4392.85 635.176   1
   0  -6  -7 343.871 351.808   1
   0  -6   7 139.582 424.261   4
   0   6  -7 285.485 249.077   3
   0  -6  -7 426.540 159.200   3
   0  -6   8 2622.23 738.250   4
   0  -6  -8 2709.50 647.983   1
   0  -6  -8 2386.61 376.218   3
   0   6  -8 2558.62 489.595   3
   0  -6   9 1571.91 549.223   4
   0  -6  -9 1119.57 562.014   1
   0   6  -9 1363.33 443.372   3
   0  -6  -9 1253.31 399.715   3
   0   6 -10 8305.66 971.937   3
   0  -6 -10 8420.96 1169.46   1
   0  -6 -10 8346.86 818.105   3
   0  -6  10 7823.91 1180.60   4
   0  -6 -11 983.330 574.966   1
   0  -6 -11 1408.79 467.720   3
   0  -6  11 655.099 461.684   4
   0   6 -11 1051.75 432.923   3
   0   6 -12 383.868 434.890   3
   0  -6  12 611.584 493.169   4
   0  -6 -12 1098.06 846.718   1
   0  -6 -12 749.690 364.213   3
   0   6 -13 1370.40 651.486   3
   0  -6 -13 707.484 846.168   1
   0  -6 -13 421.827 385.728   3
   0  -6  13 425.881 537.598   4
   0  -6 -14 22184.5 889.466  11
   0   6 -14 22072.5 2030.13   3
   0  -6  14 22263.6 871.664  10
   0  -6  14 24065.5 769.421   8
   0  -6 -14 18943.8 2496.25   1
   0  -6 -14 25327.5 1767.28   3
   0  -6  14 21166.6 1948.97   4
   0   6 -15 35995.6 2634.32   3
   0  -6 -15 32270.4 1184.69  11
   0  -6  15 36406.8 1012.83   8
   0  -6  15 30310.8 2426.47   4
   0   6  15 32173.9 1298.93  15
   0  -6  15 33214.6 1136.37  10
   0  -6  16 16660.0 737.656   8
   0  -6  16 14763.0 1718.11   4
   0  -6 -16 16600.3 745.264  13
   0   6 -16 14773.0 1777.96   3
   0  -6 -16 15124.9 858.230  11
   0   6  16 14499.5 968.249  15
   0  -6  16 14858.4 798.860  10
   0   6  17 5459.12 637.166  15
   0  -6 -17 3955.26 1058.71   1
   0   6 -17 5362.76 1119.52   3
   0  -6  17 4497.00 411.715   8
   0  -6 -17 5154.05 539.746  11
   0  -6 -17 4925.27 439.672  13
   0  -6  17 4102.61 926.046   4
   0  -6  17 4011.81 459.052  10
   0  -6  18 239.502 231.908  10
   0  -6  18-212.341 186.947   8
   0  -6 -18 266.743 185.360  13
   0   6  18-318.052 293.843  15
   0  -6 -18 236.612 297.641  11
   0  -6 -19 6912.26 623.969  11
   0   6  19 6244.24 695.982  15
   0  -6 -19 6652.64 502.222  13
   0  -6  19 6654.64 547.191  10
   0  -6  19 6795.81 470.819   8
   0  -6  20 195.127 217.302  10
   0  -6  20 30.1660 177.957   8
   0   6  20 73.9681 320.362  15
   0  -6 -20-72.7576 247.899  11
   0  -6 -20 93.5190 215.499  13
   0  -6 -21 903.174 231.097  13
   0  -6 -21 573.763 259.312  11
   0  -6  21 989.766 215.350  10
   0   6  21 218.310 320.844  15
   0  -6 -22 1369.26 229.787  13
   0  -6 -22 1569.08 316.928  11
   0   6 -22 1341.55 376.360  13
   0   6  22 1199.73 347.755  15
   0  -6 -23 406.990 135.748  13
   0  -6 -23 465.198 196.376  11
   0   6 -23 589.795 255.092  13
   0   6 -24 186.109 171.853  13
   0  -6 -24 90.1011 159.472  11
   0  -6 -25 204.981 114.876  11
   0   6 -25-31.6231 148.598  13
   0   6 -26 100.597 101.465  13
   0  -6 -26-62.1356 73.4710  11
   0  -7   0 127.032 123.689   5
   0  -7   0 63.8853 241.316   1
   0  -7   0 69.1819 166.744   4
   0  -7  -1 1208.65 347.573   1
   0  -7   1 961.745 280.610   4
   0  -7   1 924.703 318.783   1
   0  -7  -1 867.467 220.177   4
   0  -7   1 1150.85 212.334   5
   0  -7  -1 988.542 193.716   5
   0  -7  -2 62801.5 1373.01   5
   0  -7  -2 61911.0 1643.69   4
   0  -7  -2 61090.2 2107.71   1
   0  -7   2 63237.3 1514.90   5
   0  -7   2 60319.7 2035.41   1
   0  -7   2 60532.9 1893.95   4
   0  -7   3 11266.4 883.964   1
   0  -7  -3 12103.3 607.727   5
   0  -7   3 11298.5 869.371   4
   0  -7  -3 12049.2 947.283   1
   0  -7   3 11925.0 689.007   5
   0  -7   4 1234.70 377.234   1
   0  -7   4 1251.08 266.795   5
   0  -7   4 1215.78 364.501   4
   0  -7  -4 1182.47 399.186   1
   0  -7  -4 1221.29 224.811   5
   0  -7  -5 3837.67 608.403   1
   0  -7   5 3423.51 434.289   5
   0  -7   5 3642.39 588.616   1
   0  -7  -5 3432.48 386.724   5
   0  -7   5 3204.00 634.312   4
   0   7  -5 3112.69 349.815   3
   0   7  -6 6877.27 581.125   3
   0  -7   6 6925.64 955.966   4
   0  -7   6 6488.93 659.890   5
   0  -7  -6 7324.90 638.207   5
   0  -7  -6 7263.44 858.627   1
   0   7  -7 577.226 270.346   3
   0  -7  -7 388.016 375.674   1
   0  -7  -7 361.081 230.146   5
   0  -7   7 600.080 578.183   4
   0  -7   8 30604.9 2233.07   4
   0   7  -8 35722.0 1592.34   3
   0  -7  -8 34228.0 2080.25   1
   0  -7  -9 228.511 346.926   1
   0  -7   9 588.126 461.327   4
   0   7  -9 397.367 290.007   3
   0   7 -10 4204.75 692.682   3
   0  -7 -10 5180.54 1033.07   1
   0  -7  10 4959.37 1050.79   4
   0  -7  11 6683.33 1149.39   4
   0   7 -11 7956.75 1003.93   3
   0  -7 -11 8302.65 1356.51   1
   0  -7 -12 5871.90 1321.87   1
   0   7 -12 6227.00 959.019   3
   0  -7  12 5490.41 1130.91   4
   0  -7  13 5208.99 488.271  10
   0  -7 -13 5101.02 461.230  11
   0  -7 -13 7036.06 1670.65   1
   0   7 -13 4961.48 1002.04   3
   0  -7  13 4668.19 944.796   4
   0  -7  13 5461.79 402.543   8
   0   7  14 3459.13 456.167  15
   0  -7  14 3985.57 374.130   8
   0  -7 -14 3989.36 1269.52   1
   0  -7  14 4090.03 934.449   4
   0  -7  14 3587.81 431.731  10
   0  -7 -14 3488.95 441.906  11
   0   7 -14 3704.17 745.599   3
   0  -7 -15 2164.58 1072.28   1
   0  -7 -15 1523.68 316.568  11
   0   7  15 1916.55 377.010  15
   0  -7  15 1532.34 643.095   4
   0   7 -15 2134.54 757.110   3
   0  -7  15 2139.03 327.258   8
   0  -7  15 1623.79 337.870  10
   0   7  16 3176.14 501.249  15
   0  -7  16 3094.14 374.335   8
   0   7 -16 3639.83 818.589   3
   0  -7  16 3487.34 464.052  10
   0  -7 -16 3295.60 452.829  11
   0  -7 -16 3491.85 1257.73   1
   0  -7  16 3124.56 861.481   4
   0  -7  17 191.037 233.362  10
   0  -7 -17 394.097 283.554  11
   0   7  17-141.431 282.344  15
   0  -7  17 245.485 197.503   8
   0   7  18 5355.99 645.744  15
   0  -7  18 5092.02 456.874   8
   0  -7  18 4814.10 494.503  10
   0  -7 -18 5293.90 547.045  11
   0  -7  19 240.183 212.281  10
   0  -7  19 661.640 224.327   8
   0   7  19 731.648 349.394  15
   0  -7 -19 272.583 274.047  11
   0  -7  20 4337.49 395.655   8
   0  -7  20 3849.44 410.593  10
   0  -7 -20 3416.83 445.705  11
   0   7  20 3250.93 489.291  15
   0  -7  21 285.233 207.169  10
   0  -7 -21 114.990 231.662  11
   0  -7  21-409.543 177.504   8
   0  -7 -22 6657.77 512.837  11
   0  -7  22 6016.13 392.236  10
   0   7 -22 6504.45 548.896  13
   0  -7 -23 399.691 199.066  11
   0   7 -23 324.879 213.354  13
   0   7 -24 3014.14 291.636  13
   0  -7 -24 2834.41 272.834  11
   0  -7 -25 609.817 133.627  11
   0   7 -25 956.264 161.598  13
   0  -8   0 111405. 3053.34   1
   0  -8   0 111122. 2577.59   4
   0  -8   0 115324. 1985.94   5
   0  -8  -1 260471. 3137.34   5
   0  -8  -1 264120. 3936.37   4
   0  -8   1 260853. 3284.66   5
   0  -8  -1 254951. 4766.67   1
   0  -8   1 246061. 4187.58   4
   0  -8   1 253301. 4674.20   1
   0  -8  -2 27943.6 928.065   5
   0  -8   2 27343.2 1356.79   4
   0  -8   2 26832.3 1452.35   1
   0  -8  -2 27484.1 1529.87   1
   0  -8   2 28914.4 1060.10   5
   0  -8  -3 10173.9 574.464   5
   0  -8   3 9727.96 895.190   1
   0  -8   3 10062.1 870.121   4
   0  -8  -3 9704.97 934.304   1
   0  -8   3 9996.85 668.596   5
   0  -8  -4 3245.04 586.289   1
   0  -8   4 2815.28 555.334   4
   0  -8  -4 3241.63 346.659   5
   0  -8   4 3487.15 594.823   1
   0  -8   4 3052.90 406.235   5
   0  -8   5 8918.53 916.632   1
   0  -8   5 7497.11 927.994   4
   0  -8  -5 7972.74 574.770   5
   0  -8  -5 8372.28 976.151   1
   0  -8   5 8906.30 719.294   5
   0  -8   6 7890.20 747.376   5
   0  -8   6 7594.62 1025.37   4
   0  -8  -6 7323.05 599.931   5
   0  -8  -6 7946.42 944.918   1
   0  -8   7 2448.06 731.013   4
   0  -8  -7 2594.40 670.560   1
   0  -8   8 3101.74 769.167   4
   0  -8  -8 3759.10 763.922   1
   0  -8   9 3984.44 963.545   4
   0  -8  -9 3421.12 776.349   1
   0  -8 -10 8001.93 1285.20   1
   0  -8  10 6820.82 1305.96   4
   0  -8 -11 673.260 582.823   1
   0  -8  11 375.524 660.378   4
   0  -8  12 10084.4 642.077  10
   0  -8  12 9716.45 541.517   8
   0  -8 -12 9156.43 1632.11   1
   0  -8 -12 9009.60 578.255  11
   0  -8  12 8801.12 1422.27   4
   0  -8  13 8502.27 529.222   8
   0  -8 -13 6665.01 543.044  11
   0  -8 -13 8586.42 1661.40   1
   0  -8  13 7292.76 1289.47   4
   0  -8  13 8288.11 628.422  10
   0  -8 -14 1902.88 338.576  11
   0  -8 -14 2088.98 1168.05   1
   0  -8  14 369.395 506.458   4
   0  -8  14 1680.88 312.823   8
   0  -8  14 1831.24 373.631  10
   0  -8  15 8667.08 1273.85   4
   0  -8 -15 7587.16 636.973  11
   0   8  15 7649.97 666.821  15
   0  -8 -15 5953.18 1500.35   1
   0  -8  15 8614.04 577.972   8
   0  -8  15 8996.52 692.891  10
   0  -8 -16 143.349 277.378  11
   0  -8  16 5.54260 211.230   8
   0  -8  16 253.218 269.149  10
   0   8  16 302.122 248.844  15
   0  -8 -17 2532.60 438.891  11
   0  -8  17 2654.18 423.574  10
   0   8  17 2100.69 430.649  15
   0  -8  17 2657.36 360.762   8
   0   8  18 92.0089 309.536  15
   0  -8  18-327.614 268.679  10
   0  -8 -18 210.191 251.738  11
   0  -8  18 16.5597 187.649   8
   0  -8 -19 1330.11 337.186  11
   0  -8  19 1340.45 291.859  10
   0  -8  19 1452.85 274.060   8
   0  -8  20 113.821 199.988  10
   0  -8  20 209.249 190.993   8
   0  -8 -21 223.627 266.292  11
   0  -8  21 477.245 212.441  10
   0  -8  21 349.983 181.770   8
   0   8 -22 260.465 212.946  13
   0  -8  22-16.0173 127.555   8
   0   8 -23 34.0589 158.291  13
   0  -8 -23-140.651 104.163  12
   0  -8 -23 45.9133 152.712  11
   0  -8 -24 169.317 124.394  11
   0   8 -24-5.66244 116.432  13
   0  -8 -24 123.075 74.4331  12
   0   8 -25 555.570 102.670  13
   0  -8 -25 865.753 134.258  11
   0  -9   0-168.903 277.066   1
   0  -9   0-225.315 251.231   4
   0  -9   1 33241.9 1521.00   4
   0  -9   1 34989.4 1753.60   1
   0  -9  -1 33366.9 1774.27   1
   0  -9  -1 34847.5 1436.95   4
   0  -9   2 19719.8 1192.12   4
   0  -9   2 20256.6 1345.41   1
   0  -9  -2 20973.8 1425.84   1
   0  -9   3 11880.9 1015.37   1
   0  -9  -3 12696.8 1144.72   1
   0  -9   3 11876.7 1007.29   4
   0  -9  -4 6431.81 835.808   1
   0  -9   4 6808.63 808.387   1
   0  -9   4 7215.67 854.574   4
   0  -9   5 734.877 380.789   4
   0  -9  -5 1178.83 453.769   1
   0  -9   5 509.918 333.214   1
   0  -9   6 35133.1 2110.91   4
   0  -9  -6 35727.5 2116.41   1
   0  -9  -7 37891.6 2279.52   1
   0  -9   7 35494.0 2320.31   4
   0  -9   8 18497.1 1849.49   4
   0  -9  -8 21429.5 1787.95   1
   0  -9   9 3865.45 944.690   4
   0  -9  -9 5240.90 1006.95   1
   0  -9  10 3702.43 329.717   8
   0  -9  10 3807.37 405.764  10
   0  -9  10 4205.65 1019.24   4
   0  -9 -10 3529.94 969.214   1
   0  -9  11 1426.34 666.156   4
   0  -9 -11 1827.32 782.617   1
   0  -9 -11 1041.94 263.493  11
   0  -9  11 1161.59 269.341  10
   0  -9  11 1267.89 230.192   8
   0  -9 -12-45.3312 592.452   1
   0  -9  12 439.199 571.166   4
   0  -9  12 715.666 287.195  10
   0  -9  12 532.179 221.598   8
   0  -9 -12 489.086 246.395  11
   0  -9 -13 6220.69 1511.17   1
   0  -9 -13 4874.70 516.505  11
   0  -9  13 5126.39 526.607  10
   0  -9  13 6073.85 484.011   8
   0  -9  13 6256.64 1252.83   4
   0  -9 -14 6420.04 1634.88   1
   0  -9  14 6179.51 515.321   8
   0  -9  14 5671.79 563.259  10
   0  -9  14 6987.14 1284.07   4
   0  -9 -14 5633.76 556.383  11
   0  -9  15 338.130 277.541  10
   0  -9  15 333.852 255.728   8
   0  -9 -15 601.347 312.187  11
   0  -9  16 1443.70 358.332  10
   0  -9 -16 1168.27 308.940  11
   0  -9  16 1265.03 275.349   8
   0  -9  17 1625.97 362.481  10
   0  -9 -17 1610.29 354.441  11
   0  -9  17 1943.29 345.190   8
   0  -9  18 4427.44 467.695   8
   0  -9  18 4565.66 490.680  10
   0  -9 -18 4066.30 481.710  11
   0  -9 -19-10.5787 236.440  11
   0  -9  19-293.072 220.429  10
   0  -9  19-74.6074 209.927   8
   0  -9 -20 377.008 230.317  11
   0  -9  20 566.096 212.871  10
   0  -9  20 685.945 241.840   8
   0   9 -21 2480.73 335.655  13
   0  -9 -21 2236.03 319.329  11
   0  -9  21 2544.74 292.921   8
   0   9 -22 1482.69 241.548  13
   0  -9 -22 1160.61 246.226  11
   0  -9 -22 974.223 194.460  12
   0  -9  22 1494.65 199.749   8
   0   9 -23 2470.13 227.828  13
   0  -9 -23 2363.71 257.420  11
   0  -9 -23 1664.56 184.866  12
   0   9 -24 1625.41 144.925  13
   0  -9 -24 1373.75 112.660  12
   0 -10   0 35812.6 1897.87   1
   0 -10   0 36034.4 1612.86   4
   0 -10  -1 1262.28 443.175   1
   0 -10   1 1673.63 397.898   4
   0 -10   1 1175.57 390.617   1
   0 -10  -2 6527.24 885.637   1
   0 -10   2 6626.33 844.681   1
   0 -10   2 5968.25 721.944   4
   0 -10   3 1245.78 407.230   1
   0 -10  -3 1339.63 455.456   1
   0 -10   3 1300.74 386.592   4
   0 -10   4-39.3003 309.677   4
   0 -10   4 319.893 302.681   1
   0 -10  -4 356.435 445.909   1
   0 -10  -5 2840.18 623.176   1
   0 -10   5 2473.24 615.618   4
   0 -10   5 2874.26 651.076   1
   0 -10  -6 22999.0 1797.07   1
   0 -10   6 23303.7 1749.73   4
   0 -10  -7 3022.72 786.965   1
   0 -10   7 3112.35 778.214   4
   0 -10   8 57.1707 175.335   8
   0 -10   8-248.733 533.937   4
   0 -10  -8-429.897 442.547   1
   0 -10   8-308.713 261.931   9
   0 -10   8-214.801 279.057  10
   0 -10   9 870.516 146.205   6
   0 -10   9 1218.04 758.479   4
   0 -10   9 965.676 268.920  10
   0 -10   9 820.794 211.951   8
   0 -10  -9 996.991 628.834   1
   0 -10   9 1289.17 348.902   9
   0 -10 -10 2166.40 294.854  11
   0 -10 -10 2093.59 866.043   1
   0 -10  10 2032.56 198.140   6
   0 -10  10 2042.75 298.589   8
   0 -10  10 2530.59 388.790  10
   0 -10  10 1418.66 675.548   4
   0 -10  11 1122.21 264.637   8
   0 -10  11 897.954 274.990  10
   0 -10 -11 799.348 258.844  11
   0 -10  11 1215.97 787.530   4
   0 -10  11 972.404 162.120   6
   0 -10 -11 1140.57 742.540   1
   0 -10  12 630.306 232.936   8
   0 -10  12-821.802 771.551   4
   0 -10 -12 246.032 251.481  11
   0 -10  12-78.2669 117.965   6
   0 -10  12 93.1705 293.122  10
   0 -10 -12 93.9585 601.112   1
   0 -10  13-129.832 213.717   8
   0 -10  13 404.852 477.086   4
   0 -10 -13 115.549 226.236  11
   0 -10 -13 1131.98 1036.93   1
   0 -10  13 111.140 248.665  10
   0 -10  14 640.989 237.993   8
   0 -10 -14 659.691 300.492  11
   0 -10  14 913.718 308.002  10
   0 -10  15 3.67347 198.344   8
   0 -10  15 151.884 271.077  10
   0 -10 -15-336.450 268.980  11
   0 -10  16 834.013 309.909  10
   0 -10  16 605.768 232.029   8
   0 -10 -16 628.320 278.490  11
   0 -10  17 334.958 215.716   8
   0 -10 -17 432.355 267.928  11
   0 -10  17 656.288 300.692  10
   0 -10  18 1.71369 213.322   8
   0 -10 -18 321.070 244.550  11
   0 -10  18 36.4401 239.728  10
   0 -10 -19 407.028 244.224  11
   0 -10  19 138.398 218.053  10
   0 -10  19 14.1001 194.573   8
   0 -10  20 815.299 239.102   8
   0 -10 -20 1070.68 258.294  11
   0 -10 -20 401.900 213.128  12
   0 -10 -21-3.75091 154.283  12
   0 -10  21 165.806 143.301   8
   0  10 -21-322.768 163.012  13
   0 -10 -21-8.11902 167.100  11
   0 -10  22 219.863 105.952   8
   0  10 -22 56.6474 109.516  13
   0 -10 -22 266.214 122.284  12
   0 -10 -22 365.932 165.136  11
   0 -10 -23 172.833 75.4327  12
   0 -10 -23 120.381 109.644  11
   0 -10 -24 244.682 87.1590  11
   0 -11   0 128.707 338.555   1
   0 -11   1-38.5203 267.686   4
   0 -11   1 555.576 431.000   1
   0 -11  -1-326.549 401.225   1
   0 -11   2 2254.64 496.484   4
   0 -11  -2 1347.21 535.973   1
   0 -11   2 1539.58 460.815   1
   0 -11   3 8687.63 1023.21   1
   0 -11  -3 8582.72 1054.93   1
   0 -11   3 9049.19 927.358   4
   0 -11   4 3385.35 686.425   1
   0 -11  -4 3009.37 693.442   1
   0 -11   4 3175.16 594.323   4
   0 -11  -5 1639.22 233.140  14
   0 -11   5 1845.96 557.165   4
   0 -11   5 2399.13 381.643   9
   0 -11  -5 1378.92 507.025   1
   0 -11  -6 4336.97 428.702   9
   0 -11  -6 4966.97 403.468  14
   0 -11   6 4209.35 769.569   4
   0 -11   6 5765.02 482.389  10
   0 -11   6 4794.74 361.138   8
   0 -11  -6 3999.04 856.315   1
   0 -11   6 5304.94 518.873   9
   0 -11   6 4395.75 414.721  14
   0 -11   6 4217.98 288.805   6
   0 -11  -6 5185.05 490.579  12
   0 -11   7 21008.6 637.938   6
   0 -11  -7 20481.6 880.801   9
   0 -11  -7 22075.1 1953.46   1
   0 -11   7 23123.1 790.804   8
   0 -11   7 19150.0 778.768  14
   0 -11   7 22395.6 1838.32   4
   0 -11   7 25695.6 1085.00   9
   0 -11   7 25938.5 1038.43  10
   0 -11   8 9536.87 436.215   6
   0 -11   8 10703.7 579.391   8
   0 -11  -8 8888.10 602.789   9
   0 -11   8 11028.5 714.041  10
   0 -11   8 12262.7 814.836   9
   0 -11   8 9602.92 1326.59   4
   0 -11   8 8322.87 536.443  14
   0 -11  -8 9363.67 1332.62   1
   0 -11   9 2154.81 227.965   6
   0 -11  -9 2471.59 840.067   1
   0 -11   9 1881.99 306.644  14
   0 -11   9 2916.47 426.595  10
   0 -11   9 2527.02 326.895   8
   0 -11   9 2716.26 784.708   4
   0 -11  10-377.481 570.488   4
   0 -11 -10 324.386 555.468   1
   0 -11  10 67.8969 227.100   8
   0 -11  10 730.505 365.818  10
   0 -11 -10 58.8321 185.919  11
   0 -11  10 305.773 135.935   6
   0 -11  11-14.8522 129.115   6
   0 -11  11 35.2361 211.760   8
   0 -11  11 173.375 267.238  10
   0 -11  11-14.3694 531.631   4
   0 -11 -11 735.174 602.157   1
   0 -11 -11-178.805 199.493  11
   0 -11  12 125.013 192.268   8
   0 -11  12 234.637 279.930  10
   0 -11 -12 4.88301 238.269  11
   0 -11  12-68.8302 125.218   6
   0 -11  13 604.544 158.827   6
   0 -11 -13 752.607 288.375  11
   0 -11  13 761.976 278.782   8
   0 -11  13 921.477 322.798  10
   0 -11  14 91.0004 253.807  10
   0 -11 -14 205.251 237.467  11
   0 -11  14-8.21968 212.048   8
   0 -11  15 231.977 229.610   8
   0 -11  15-53.2180 256.902  10
   0 -11  16 0.51748 284.279  10
   0 -11 -16-379.897 261.902  11
   0 -11  16-137.683 224.526   8
   0 -11  17 1293.12 293.340   8
   0 -11 -17 950.913 270.666  11
   0 -11  17 891.743 345.589  10
   0 -11  18 222.106 195.920   8
   0 -11 -18 160.099 223.789  12
   0 -11 -18 406.138 222.792  11
   0 -11 -19-71.2247 194.121  12
   0 -11 -19-31.5989 206.453  11
   0 -11  19-224.578 192.615   8
   0 -11  20 588.146 196.597   8
   0 -11 -20 890.779 227.966  12
   0 -11 -20 1062.49 242.183  11
   0 -11 -21 405.360 170.044  11
   0 -11  21 569.513 158.516   8
   0 -11 -21 454.757 153.964  12
   0 -11  22 2857.98 193.131   8
   0 -11 -22 2546.63 234.832  11
   0 -11 -22 2425.94 202.371  12
   0 -11 -23 4030.62 222.101  11
   0 -12   0 5042.22 454.276  14
   0 -12   0 3891.03 732.822   1
   0 -12   0 4178.44 471.757   9
   0 -12   1 19904.8 950.054   9
   0 -12  -1 21077.4 1647.68   1
   0 -12  -1 24289.1 883.530  14
   0 -12  -1 18697.3 924.429   9
   0 -12   1 24198.1 903.518  14
   0 -12   1 20444.9 1566.26   1
   0 -12   2 12941.4 781.232   9
   0 -12  -2 12542.7 632.881  14
   0 -12  -2 11532.1 733.453   9
   0 -12  -2 13510.4 1361.64   1
   0 -12  -2 13213.9 591.847  12
   0 -12   2 13513.8 1073.73   4
   0 -12   2 12996.6 1268.59   1
   0 -12   2 12513.8 674.643  14
   0 -12  -3 4176.29 409.940  14
   0 -12   3 3746.31 644.022   4
   0 -12  -3 3966.46 359.361  12
   0 -12   3 4029.12 503.495   9
   0 -12   3 4444.86 444.722  14
   0 -12  -3 3448.47 453.315   9
   0 -12   3 2826.19 667.401   1
   0 -12  -3 3493.19 775.157   1
   0 -12  -4 4634.50 432.611  14
   0 -12   4 4399.01 822.867   1
   0 -12   4 4718.71 438.858  14
   0 -12   4 3588.02 305.409   8
   0 -12  -4 3702.02 463.243   9
   0 -12   4 4826.04 541.529   9
   0 -12  -4 4449.42 851.627   1
   0 -12   4 4375.68 689.411   4
   0 -12  -4 3943.62 411.830  12
   0 -12   5 4770.53 512.619   9
   0 -12   5 3995.70 419.674  14
   0 -12  -5 4948.63 490.671  12
   0 -12   5 4904.49 759.795   4
   0 -12   5 4635.06 355.564   8
   0 -12  -5 4431.95 481.412   9
   0 -12   5 4443.50 328.821   6
   0 -12  -5 4361.48 877.977   1
   0 -12  -5 4332.24 418.635  14
   0 -12  -6 136.624 214.265   9
   0 -12  -6 166.921 431.095   1
   0 -12   6 428.408 295.156   9
   0 -12   6 576.615 439.147   4
   0 -12   6 409.061 144.846   6
   0 -12   6 530.578 229.417   8
   0 -12   6 203.663 251.867  14
   0 -12   6 387.627 278.574  10
   0 -12  -6 475.345 288.334  12
   0 -12  -6-431.286 250.805  14
   0 -12   7 1549.25 221.755   6
   0 -12  -7 1667.24 323.239   9
   0 -12  -7 853.691 340.920  12
   0 -12   7 1299.28 342.068  10
   0 -12   7 1341.07 283.790   8
   0 -12   7 1403.72 318.765  14
   0 -12  -7 2143.70 699.711   1
   0 -12   7 1763.90 427.385   9
   0 -12   7 1999.87 519.494   4
   0 -12  -8 268.078 202.679   9
   0 -12   8 520.050 161.661   6
   0 -12   8 66.8311 459.307   4
   0 -12   8-152.942 214.864   8
   0 -12   8 297.654 354.618  10
   0 -12   8 593.665 327.124   9
   0 -12   8 237.335 282.979  14
   0 -12  -8 241.719 373.224  12
   0 -12  -8 65.9450 391.273   1
   0 -12   9 571.312 253.835   8
   0 -12   9 656.065 315.896  10
   0 -12  -9 512.820 211.544   9
   0 -12   9 511.331 466.658   4
   0 -12  -9-134.494 490.377   1
   0 -12   9 639.414 170.004   6
   0 -12  -9 626.277 337.585  12
   0 -12   9 383.453 268.219  14
   0 -12  10 402.443 167.599   6
   0 -12  10 533.488 302.652   8
   0 -12  10 29.9132 197.023  14
   0 -12 -10 28.8110 274.264  12
   0 -12  10 882.008 336.878  10
   0 -12 -11-552.175 283.160  11
   0 -12  11-52.0310 227.793   8
   0 -12  11 440.702 289.156  10
   0 -12 -11-299.818 267.899  12
   0 -12  11 122.917 151.914   6
   0 -12 -12 1277.88 286.820  11
   0 -12 -12 1811.99 439.948  12
   0 -12  12 1461.81 334.414   8
   0 -12  12 997.004 188.801   6
   0 -12  12 1505.69 360.013  10
   0 -12  13 178.400 141.264   6
   0 -12  13 190.827 223.888   8
   0 -12  13-363.139 274.961  10
   0 -12 -13 329.913 261.811  12
   0 -12 -13 392.926 250.372  11
   0 -12  14 897.007 320.011  10
   0 -12 -14 460.307 231.154  11
   0 -12  14 340.364 128.615   6
   0 -12  14 613.578 285.518   8
   0 -12 -14 652.395 291.275  12
   0 -12  15 4300.11 457.606   8
   0 -12  15 4727.32 521.218  10
   0 -12 -15 4748.43 478.093  11
   0 -12 -15 4088.60 465.823  12
   0 -12 -16 1009.02 290.355  11
   0 -12  16 1070.63 298.692   8
   0 -12 -16 1010.76 273.467  12
   0 -12 -17 1399.29 283.523  11
   0 -12  17 1366.12 276.422   8
   0 -12 -17 1414.06 317.295  12
   0 -12  18 211.805 208.832   8
   0 -12 -18-15.7179 174.056  11
   0 -12 -18-48.2905 169.712  12
   0 -12 -19 408.970 182.893  11
   0 -12 -19 577.707 186.179  12
   0 -12  19 453.406 173.585   8
   0 -12 -20 911.789 183.252  12
   0 -12  20 1182.40 200.261   8
   0 -12 -20 1271.19 214.332  11
   0 -12 -21 195.376 109.689  12
   0 -12  21 203.441 112.597   8
   0 -12 -21 86.1823 108.802  11
   0 -12 -22-56.3434 59.8885  12
   0 -13   0 259.761 314.742   9
   0 -13   0 131.469 257.410  14
   0 -13   0-588.126 420.748   1
   0 -13  -1 430.509 306.922   9
   0 -13  -1 525.443 402.186   1
   0 -13   1 61.9344 306.015  14
   0 -13  -1-41.3032 175.289  12
   0 -13   1 128.397 303.065   9
   0 -13   1 189.549 353.788   1
   0 -13  -1 116.320 250.818  14
   0 -13  -2 2612.07 591.807   1
   0 -13  -2 2965.39 489.837   9
   0 -13   2 3338.64 668.494   1
   0 -13   2 3195.42 404.874  14
   0 -13  -2 2825.82 307.680  12
   0 -13  -2 3026.98 379.285  14
   0 -13   2 2743.35 429.586   9
   0 -13   3 1921.50 541.150   1
   0 -13   3 1968.32 379.279  14
   0 -13  -3 2498.81 323.768  12
   0 -13  -3 2336.33 431.527   9
   0 -13  -3 1826.20 567.073   1
   0 -13   3 2299.02 455.278   9
   0 -13  -3 2491.92 349.704  14
   0 -13  -4 1021.90 371.027   9
   0 -13   4 1084.07 337.490   9
   0 -13   4 850.566 185.149   8
   0 -13  -4 664.919 452.224   1
   0 -13  -4 1595.34 334.577  14
   0 -13   4 936.893 324.428  14
   0 -13   4 717.858 182.122   6
   0 -13  -4 1039.74 276.483  12
   0 -13   5-106.870 289.599   9
   0 -13  -5 120.177 228.238  12
   0 -13  -5 396.793 287.026   9
   0 -13  -5 105.619 286.542  14
   0 -13   5-332.219 208.781   8
   0 -13   5 474.252 358.805   4
   0 -13   5 167.819 281.292  14
   0 -13  -5-347.237 406.227   1
   0 -13   5-72.2886 147.855   6
   0 -13  -6 9108.66 686.259   9
   0 -13   6 11635.3 806.757   9
   0 -13  -6 10999.9 1307.51   1
   0 -13   6 9203.28 573.673   8
   0 -13   6 10186.9 492.277   6
   0 -13  -6 10167.8 763.536  12
   0 -13   6 9607.87 663.156  14
   0 -13   7 584.921 316.755   9
   0 -13   7 398.058 251.739  14
   0 -13  -7-220.380 252.588  12
   0 -13   7 632.966 238.161   8
   0 -13   7 143.199 131.386   6
   0 -13  -7 120.052 242.224   9
   0 -13   8 5590.43 368.593   6
   0 -13  -8 5566.75 624.420  12
   0 -13   8 5963.67 490.918   8
   0 -13   8 5529.49 498.316  14
   0 -13  -8 5858.58 543.117   9
   0 -13   9 1922.77 224.886   6
   0 -13  -9 1858.64 313.375   9
   0 -13   9 1959.61 301.498   8
   0 -13   9 2298.36 353.083  14
   0 -13  -9 1362.88 428.859  12
   0 -13  10 357.753 153.903   6
   0 -13 -10 483.149 301.861  12
   0 -13  10 576.623 247.742   8
   0 -13  10 792.835 273.776  14
   0 -13  11-30.4142 255.394   8
   0 -13 -11-213.025 293.533  12
   0 -13  11-145.724 134.419   6
   0 -13 -12 174.260 258.964  12
   0 -13  12 81.7094 134.651   6
   0 -13  12 332.489 272.985   8
   0 -13  13 275.701 133.896   6
   0 -13 -13 464.286 282.697  12
   0 -13  13 386.919 248.934   8
   0 -13 -13 299.299 188.942  11
   0 -13 -14 1202.79 288.678  11
   0 -13  14 1400.85 315.488   8
   0 -13 -14 1252.13 353.570  12
   0 -13  15 788.113 253.252   8
   0 -13 -15 555.846 280.534  12
   0 -13 -15 967.341 220.327  11
   0 -13  16 350.428 239.556   8
   0 -13 -16 607.110 260.830  12
   0 -13 -16 500.729 186.388  11
   0 -13 -17 2349.24 287.109  11
   0 -13  17 2417.49 324.162   8
   0 -13 -17 2304.07 308.404  12
   0 -13 -18 324.290 132.305  11
   0 -13 -18 426.764 164.711  12
   0 -13  18 646.017 212.045   8
   0 -13  19 449.953 147.509   8
   0 -13 -19 658.701 166.198  12
   0 -13 -19 714.832 141.147  11
   0 -13  20 1940.41 194.118   8
   0 -13 -20 1653.60 181.610  12
   0 -13 -20 1618.16 150.286  11
   0 -13 -21 19.9855 55.1026  12
   0 -14   0 5025.21 514.412  14
   0 -14   0 3809.74 536.825   9
   0 -14  -1 4392.10 342.787  12
   0 -14   1 4513.60 490.225  14
   0 -14  -1 4498.64 462.370  14
   0 -14  -1 4014.83 538.755   9
   0 -14   1 4117.66 540.031   9
   0 -14  -2 7193.91 548.795  14
   0 -14   2 7446.99 612.427  14
   0 -14   2 6397.24 643.999   9
   0 -14  -2 5678.26 606.306   9
   0 -14  -2 6234.61 437.258  12
   0 -14   3 1114.97 330.416   9
   0 -14  -3 705.430 241.159  12
   0 -14   3 1071.39 220.042   6
   0 -14  -3 855.925 284.302  14
   0 -14  -3 1247.87 358.180   9
   0 -14   3 529.015 271.225  14
   0 -14   4 2457.64 283.018   6
   0 -14   4 2532.28 415.164  14
   0 -14   4 2157.26 257.197   8
   0 -14  -4 2275.52 345.749  12
   0 -14   4 2397.20 430.698   9
   0 -14  -4 2788.76 538.494  14
   0 -14  -4 2270.65 415.932   9
   0 -14   5-40.3629 190.427   8
   0 -14   5 122.490 146.333   6
   0 -14  -5-67.6003 281.701  12
   0 -14  -5 116.790 250.759   9
   0 -14   5 26.1548 267.355  14
   0 -14   5-241.973 317.267   9
   0 -14   6 1589.77 403.162   9
   0 -14   6 1498.99 351.678  14
   0 -14   6 1308.33 222.924   6
   0 -14   6 1347.57 264.847   8
   0 -14  -6 730.937 306.557  12
   0 -14  -6 1453.24 352.508   9
   0 -14  -7 267.020 269.567  12
   0 -14   7 461.393 281.239  14
   0 -14  -7 114.271 213.695   9
   0 -14   7 665.067 270.479   8
   0 -14   7 405.919 192.341   6
   0 -14   8 3041.39 353.935   8
   0 -14   8 3244.74 434.464  14
   0 -14   8 3072.19 287.839   6
   0 -14  -8 3411.99 524.585  12
   0 -14  -8 2806.38 386.351   9
   0 -14   9 253.134 234.758   8
   0 -14  -9 347.465 196.974   9
   0 -14   9 285.016 253.987  14
   0 -14   9 357.681 149.240   6
   0 -14  -9 244.757 318.024  12
   0 -14  10 609.518 171.126   6
   0 -14  10 947.089 251.982  14
   0 -14  10 1203.54 297.605   8
   0 -14 -10 933.406 318.778  12
   0 -14  11 112.934 139.115   6
   0 -14  11-75.9280 254.365   8
   0 -14 -11 53.8737 274.379  12
   0 -14  12-133.865 240.999   8
   0 -14 -12 246.013 251.750  12
   0 -14  12-25.9698 114.895   6
   0 -14 -13 353.021 255.537  12
   0 -14  13 178.517 259.459   8
   0 -14  13-2.12017 124.482   6
   0 -14  14 4655.14 426.330   8
   0 -14 -14 5260.23 486.481  12
   0 -14  15 2939.54 365.716   8
   0 -14 -15 2580.26 345.939  12
   0 -14 -16 9709.48 534.677  12
   0 -14  16 9161.10 536.128   8
   0 -14 -17 863.115 189.594  12
   0 -14  17 994.356 205.367   8
   0 -14 -18 205.321 124.072  12
   0 -14  18 135.333 127.324   8
   0 -14  19-7.47335 88.9486   8
   0 -14 -19 273.845 98.7058  12
   0 -15   0 629.847 357.930   9
   0 -15   0-141.016 302.003  14
   0 -15  -1 1305.24 359.294  14
   0 -15   1 484.967 320.473   9
   0 -15   1 620.094 305.163  14
   0 -15   1 631.317 197.996   6
   0 -15  -1 660.010 341.418   9
   0 -15  -2 1248.31 225.925  12
   0 -15   2 996.907 378.086   9
   0 -15   2 1877.69 398.692  14
   0 -15  -2 1868.72 412.474  14
   0 -15   2 1556.56 256.788   6
   0 -15  -2 1196.64 358.240   9
   0 -15   3 1067.28 375.068   9
   0 -15  -3 913.966 304.968   9
   0 -15   3 1180.98 228.310   6
   0 -15   3 1160.61 331.509  14
   0 -15  -3 1223.91 260.909  12
   0 -15   4 7791.83 445.173   6
   0 -15   4 8237.19 632.429  14
   0 -15   4 9452.41 761.786   9
   0 -15  -4 8017.87 552.134  12
   0 -15  -4 7066.68 642.369   9
   0 -15   5 455.884 371.745   9
   0 -15   5 74.3213 166.540   8
   0 -15  -5-268.072 250.553  12
   0 -15   5 196.764 156.206   6
   0 -15  -5 496.343 281.478   9
   0 -15   5 227.113 328.909  14
   0 -15  -6 1816.50 331.433  12
   0 -15  -6 1766.01 358.386   9
   0 -15   6 1672.31 268.225   8
   0 -15   6 1439.87 222.860   6
   0 -15   6 1720.46 360.375  14
   0 -15   7 11027.4 598.328   8
   0 -15   7 10467.7 509.088   6
   0 -15  -7 11542.1 722.185   9
   0 -15   7 11379.1 696.494  14
   0 -15  -7 10291.4 722.802  12
   0 -15   8 3023.63 412.648  14
   0 -15  -8 2411.69 408.668  12
   0 -15   8 2218.67 245.079   6
   0 -15   8 2602.01 324.243   8
   0 -15  -8 2416.39 353.844   9
   0 -15   9 9479.28 443.431   6
   0 -15   9 9110.75 565.979   8
   0 -15   9 10367.0 624.149  14
   0 -15  -9 9132.85 541.403   9
   0 -15  -9 8575.42 687.412  12
   0 -15  10-137.855 233.532  14
   0 -15  10-11.5578 117.248   6
   0 -15  10-31.9145 184.149   8
   0 -15 -10 202.900 248.934  12
   0 -15  11 2777.34 255.606   6
   0 -15  11 3158.11 366.644   8
   0 -15 -11 3186.83 416.515  12
   0 -15  12 449.358 129.238   6
   0 -15 -12 603.235 258.179  12
   0 -15  12 284.992 215.416   8
   0 -15  13 3997.01 380.041   8
   0 -15 -13 4327.26 433.576  12
   0 -15  14 615.202 208.458   8
   0 -15 -14 347.306 175.486  12
   0 -15  15 398.943 174.190   8
   0 -15 -15 113.388 142.185  12
   0 -15 -16 356.502 143.309  12
   0 -15  16 216.699 132.373   8
   0 -15  17 1967.39 203.525   8
   0 -15 -17 1895.89 186.161  12
   0 -15  18 435.666 102.343   8
   0 -15 -18 356.102 79.2478  12
   0 -16   0 5573.79 658.106   9
   0 -16   0 5077.59 393.999   6
   0 -16   1 217.484 384.213   9
   0 -16   1 410.873 215.052   6
   0 -16  -1-206.021 353.254   9
   0 -16   1 374.928 353.237  14
   0 -16  -1 366.832 216.659   6
   0 -16  -2 3324.01 324.017   6
   0 -16  -2 4049.75 554.699   9
   0 -16   2 3717.21 519.151   9
   0 -16   2 3571.07 462.602  14
   0 -16   2 3380.28 327.759   6
   0 -16  -3 158.604 165.433   6
   0 -16  -3 143.139 158.912  12
   0 -16   3 120.593 169.614   6
   0 -16   3 473.412 409.299   9
   0 -16  -3 216.625 287.158   9
   0 -16   3-394.470 381.064  14
   0 -16   4 304.158 397.920   9
   0 -16  -4 687.736 192.551  12
   0 -16  -4 123.417 162.344   6
   0 -16  -4 323.754 259.142   9
   0 -16   4 205.083 159.287   6
   0 -16   4 473.228 310.753  14
   0 -16   5 2847.75 294.924   6
   0 -16  -5 3109.71 360.832  12
   0 -16   5 3149.70 407.092  14
   0 -16  -5 2834.25 424.561   9
   0 -16  -6 286.706 211.322  12
   0 -16   6 745.495 337.642  14
   0 -16  -6 561.295 259.287   9
   0 -16   6 184.362 158.169   8
   0 -16   6 327.468 143.527   6
   0 -16   7 916.443 190.335   8
   0 -16   7 758.502 253.684  14
   0 -16   7 948.547 197.152   6
   0 -16  -7 936.986 244.391  12
   0 -16  -7 1138.07 276.674   9
   0 -16   8 1223.15 185.842   6
   0 -16   8 1183.97 297.832  14
   0 -16  -8 1693.11 259.699   9
   0 -16   8 1269.37 252.270   8
   0 -16  -8 1282.62 274.255  12
   0 -16  -8 1024.50 206.900   6
   0 -16   9 1379.64 230.894   8
   0 -16  -9 1248.49 213.344   6
   0 -16   9 1653.92 295.554  14
   0 -16   9 1636.09 203.133   6
   0 -16  -9 1487.08 288.406  12
   0 -16 -10 3064.61 376.182  12
   0 -16  10 4093.68 350.175   8
   0 -16 -10 2744.78 242.886   6
   0 -16  10 4010.07 286.258   6
   0 -16  11 91.1645 101.024   6
   0 -16  11 145.357 155.009   8
   0 -16 -11 266.078 202.913  12
   0 -16  12 347.761 169.616   8
   0 -16 -12-361.084 206.689  12
   0 -16 -13 4372.72 376.489  12
   0 -16  13 4721.19 327.213   8
   0 -16 -14 8457.72 444.357  12
   0 -16  14 8362.14 411.664   8
   0 -16 -15 4525.40 291.531  12
   0 -16  15 4560.82 279.261   8
   0 -16 -16 1243.50 135.770  12
   0 -16  16 1099.95 133.931   8
   0 -17   0 97.6495 163.523   6
   0 -17   0 459.696 349.874   9
   0 -17   1 2701.18 496.512   9
   0 -17  -1 2313.49 458.805   9
   0 -17   1 2283.42 278.706   6
   0 -17  -1 1895.13 251.935   6
   0 -17  -2-130.371 304.423   9
   0 -17   2-146.394 148.475   6
   0 -17  -2 142.236 155.094   6
   0 -17   3 9686.63 459.628   6
   0 -17  -3 10739.1 715.811   9
   0 -17  -3 9520.90 479.568   6
   0 -17  -4 268.096 222.018   9
   0 -17  -4 141.953 155.146   6
   0 -17   4-239.458 155.386   6
   0 -17  -5 2088.14 316.117   9
   0 -17  -5 1780.07 244.920   6
   0 -17  -5 1974.98 234.894  12
   0 -17   5 1929.95 226.413   6
   0 -17   6 1581.24 201.649   6
   0 -17  -6 1745.96 244.443  12
   0 -17  -6 1579.34 225.574   6
   0 -17  -6 1981.49 277.250   9
   0 -17  -7 135.317 161.842  12
   0 -17  -7-5.20528 140.040   9
   0 -17   7-9.35311 116.344   6
   0 -17  -7 132.448 130.891   6
   0 -17  -8 6664.88 453.754  12
   0 -17   8 6181.01 329.521   6
   0 -17   8 7041.66 368.360   8
   0 -17  -9 1338.40 229.479  12
   0 -17  -9 1380.95 159.527   6
   0 -17   9 1791.11 186.131   6
   0 -17   9 1914.44 204.833   8
   0 -17 -10 2219.95 277.287  12
   0 -17  10 1987.37 183.891   6
   0 -17  10 2188.44 222.916   8
   0 -17  11 112.770 114.060   8
   0 -17 -11-152.087 159.857  12
   0 -17  12 1663.41 169.071   8
   0 -17 -12 1571.95 222.524  12
   0 -17  13-18.5403 75.7571   8
   0 -17 -13-474.450 134.704  12
   0 -18   0 737.376 174.010   6
   0 -18   1 7359.76 381.236   6
   0 -18  -1 7099.45 390.008   6
   0 -18   2 268.301 124.440   6
   0 -18  -2 476.905 150.322   6
   0 -18   3 392.019 143.899   6
   0 -18  -3 271.514 143.847   6
   0 -18   4-67.5747 119.026   6
   0 -18  -4 150.737 127.841   6
   0 -18  -5 1519.68 198.725   6
   0 -18   5 1451.43 176.939   6
   0 -18  -6-0.67817 124.984   6
   0 -18   6 175.556 102.942   6
   0 -18   7-36.0277 92.4199   6
   0 -18  -7 100.965 91.3548   6
   0 -18   8 58.2206 73.4639   6
   0 -18  -8-13.1582 64.9700   6
   0 -19   0-74.2018 99.9549   6
   0 -19  -1 366.780 120.017   6
   0 -19   1 334.095 105.436   6
   0 -19  -2 2526.09 210.439   6
   0 -19   2 2272.30 185.647   6
   0 -19   3 1805.87 163.484   6
   0 -19  -3 1824.40 186.556   6
   0 -19  -4 4893.62 256.491   6
   0 -19   4 4832.71 242.370   6
   0 -19  -5 123.618 67.8433   6
   0 -19   5 257.413 86.2671   6
   0 -19   6 2277.96 156.480   6
   1   0 -28 1018.45 137.701  13
   1   0 -27-177.570 133.062  13
   1   0 -26 1975.14 261.122  13
   1   0 -25-127.711 195.653  13
  -1   0  25-158.204 284.595  15
   1   0 -24 191.023 240.314  13
  -1   0  24 346.521 375.661  15
  -1   0  23 143.112 368.834  15
   1   0 -23-264.992 244.201  13
  -1   0  22-249.551 350.733  15
   1   0 -22 49.4173 248.327  13
   1   0 -21-36.7139 249.574  13
  -1   0  21 395.208 394.885  15
  -1   0  20 3453.49 597.139  15
   1   0 -20 2978.19 453.204  13
   1   0 -19 197.882 756.388   3
   1   0 -19 337.568 249.393  13
  -1   0  19 157.195 323.148  15
   1   0 -18 16219.6 2075.31   3
  -1   0  18 13135.2 973.031  15
   1   0 -18 15905.2 878.085  13
   1   0 -17-18.7655 720.358   3
  -1   0  17-405.449 312.023  15
   1   0 -16-219.561 599.281   3
   1   0 -15-446.123 709.358   3
   1   0 -14 6211.26 1062.02   3
   1   0 -13-28.6419 528.048   3
   1   0 -12 27296.9 1902.64   3
   1   0 -11-62.1150 408.146   3
   1   0 -10 14231.9 1208.43   3
   1   0  -9-362.799 297.919   3
   1   0  -8-213.591 333.583   3
   1   0  -7 457.682 319.350   3
   1   0  -6 17282.8 956.297   3
   1   0  -5-124.910 185.981   3
   1   0  -4 448358. 4437.93   3
   1   0  -3-209.017 172.578   3
   1   0  -3-58.7918 140.894   2
   1   0  -2 384994. 3485.72   2
  -1   0  -1-60.8661 51.7895   3
  -1   0  -2 102175. 1496.22   3
  -1   0  -3-409.773 199.107   3
  -1   0  -4 4145.23 402.452   3
  -1   0  -5 317.758 264.174   3
  -1   0  -6 2188.41 407.317   3
  -1   0  -7-186.926 264.017   3
  -1   0  -8 59736.7 2101.94   3
  -1   0  -9-53.3522 351.440   3
  -1   0 -10 1831.39 606.141   3
  -1   0 -11 50.0772 412.680   3
  -1   0 -12 12011.3 1313.80   3
  -1   0 -13-285.274 445.094   3
  -1   0 -14 3599.67 985.000   3
  -1   0 -15-248.387 671.328   3
   1   0  16 1096.22 356.217  15
  -1   0 -16 2155.40 785.679   3
   1   0  17 290.024 372.646  15
  -1   0 -17-715.575 739.902   3
  -1   0 -18 3270.53 1176.57   3
   1   0  18 2852.78 572.192  15
   1   0  19 40.6819 336.855  15
  -1   0 -19 40.2430 279.366  13
   1   0  20 378.004 369.713  15
  -1   0 -20 351.535 258.651  13
  -1   0 -21 299.085 275.375  13
   1   0  21 35.1670 380.007  15
   1   0  22 756.218 422.898  15
  -1   0 -22 689.719 298.452  13
   1   0  23-191.265 349.545  15
  -1   0 -23 215.574 237.547  13
   1   0  24 217.868 287.619  15
  -1   0 -24-2.55312 209.959  13
   1   0  25 143.355 270.305  15
  -1   0 -25-105.737 171.240  13
  -1   0 -26 3461.15 277.524  13
   1   0  26 2948.03 367.550  15
  -1   0 -27-16.6232 93.8833  13
   1   1 -28 583.634 114.670  13
   1  -1 -28 551.225 111.485  13
   1  -1 -27 1362.21 197.175  13
   1   1 -27 1615.82 211.940  13
   1   1 -26 2189.74 284.650  13
   1  -1 -26 1891.86 244.023  13
  -1  -1  25 1001.47 320.531  15
   1  -1 -25 858.818 251.147  13
   1   1 -25 950.163 254.324  13
  -1   1  25 759.068 330.228  15
  -1  -1  24-444.730 360.727  15
  -1   1  24 96.8119 331.739  15
   1  -1 -24 498.465 254.964  13
   1   1 -24-38.1478 229.799  13
   1   1 -23 349.962 253.368  13
  -1  -1  23 46.6481 337.224  15
   1  -1 -23 461.561 256.870  13
  -1   1  23 104.697 360.172  15
   1  -1 -22 303.620 172.111  11
   1   1 -22 591.669 326.986  13
  -1   1  22 329.417 352.645  15
   1  -1 -22 161.554 237.760  13
  -1  -1  22 782.477 408.686  15
  -1  -1  21 533.015 357.490  15
  -1   1  21 217.662 339.223  15
   1  -1 -21 368.414 302.290  13
   1   1 -21 325.183 266.151  13
   1  -1 -21 874.325 240.903  11
   1   1 -20 207.099 257.764  13
   1  -1 -20 562.257 203.275  11
  -1   1  20 1104.43 448.952  15
   1  -1 -20 852.141 333.019  13
  -1  -1  20 406.224 387.787  15
  -1   1  19-60.0075 337.795  15
   1  -1 -19 131.491 566.991   3
   1   1 -19 333.066 613.551   3
   1  -1 -19 241.540 239.662  11
  -1  -1  19 378.691 311.436  15
   1  -1 -19 263.411 278.014  13
   1   1 -19 41.3247 245.749  13
   1  -1 -18 544.192 629.704   3
   1   1 -18 78.8515 640.644   3
  -1  -1  18 340.919 326.495  15
  -1   1  18-258.606 391.617  15
   1  -1 -18 393.024 240.400  11
   1  -1 -18 64.8412 239.762  13
   1  -1 -17 4021.14 1145.23   3
   1  -1 -17 3259.96 416.226  13
   1   1 -17 3379.33 1028.96   3
   1  -1 -17 3671.31 382.648  11
  -1   1  17 2826.29 473.738  15
  -1  -1  17 3079.99 435.531  15
   1  -1 -16 1657.16 867.262   3
   1   1 -16 1375.26 769.488   3
   1  -1 -15 150.150 561.581   3
   1   1 -15 89.9745 529.271   3
   1  -1 -14-410.536 537.512   3
   1   1 -14 1009.54 686.360   3
   1  -1 -13 10638.7 1364.69   3
   1   1 -13 11328.1 1345.91   3
   1   1 -12 8503.90 1137.51   3
   1  -1 -12 8952.83 1147.61   3
   1   1 -11 8105.18 1054.64   3
   1  -1 -11 9349.47 1110.39   3
   1  -1 -10 34593.9 1800.75   3
   1   1 -10 32689.8 1811.28   3
   1   1  -9 171.515 336.551   3
   1  -1  -9 140.115 340.988   3
   1   1  -8 5629.94 706.981   3
   1  -1  -8 5308.42 635.833   3
   1   1  -7 7545.41 686.184   3
   1  -1  -7 7179.50 665.172   3
   1  -1  -6 648212. 6455.79   3
   1   1  -6 662698. 6654.07   3
   1   1  -5 194347. 2956.54   3
   1  -1  -5 195734. 2789.06   3
   1   1  -4 15703.0 718.928   3
   1  -1  -4 14432.4 651.480   3
   1  -1  -3 9718.38 493.566   3
   1   1  -3 8521.40 513.832   2
  -1  -1   2 1241.64 120.673   1
   1  -1  -2 1076.96 142.784   2
   1   1  -2 1196.91 104.347   2
   1  -1  -1 680.426 110.803   2
  -1  -1   1 721.345 90.6978   1
   1  -1  -1 749.805 71.9819   1
   1   1  -1 645.862 63.7991   2
   1  -1   0 4947.99 190.299   1
  -1  -1   0 4682.54 216.662   1
  -1   1   0 4762.98 155.905   3
  -1  -1  -1 113128. 1310.80   1
  -1   1  -1 111757. 1306.62   3
  -1  -1  -1 111716. 1298.27   3
  -1   1  -2 54912.8 1067.25   3
  -1  -1  -2 55706.6 1086.99   3
  -1  -1  -3 41330.9 1065.87   3
  -1   1  -3 40310.9 1026.53   3
  -1  -1  -4 40043.2 1191.29   3
  -1   1  -4 39127.0 1156.39   3
  -1   1  -5 15259.1 820.894   3
  -1  -1  -5 14834.3 858.632   3
  -1   1  -6 1017.92 329.488   3
  -1  -1  -6 1272.76 346.670   3
  -1   1  -7 10709.9 875.125   3
  -1  -1  -7 10173.6 811.864   3
  -1   1  -8 28234.4 1454.81   3
  -1  -1  -8 27002.9 1429.93   3
  -1   1  -9 228.083 363.496   3
  -1  -1  -9 105.687 325.668   3
  -1   1 -10 38332.7 1976.04   3
  -1  -1 -10 36843.0 1958.75   3
  -1  -1 -11 49480.0 2509.33   3
  -1   1 -11 51443.2 2481.19   3
  -1  -1 -12 3435.07 782.510   3
  -1   1 -12 2830.85 701.310   3
  -1   1 -13 1887.81 782.375   3
  -1  -1 -13 1948.76 681.367   3
  -1   1 -14 348.188 580.670   3
  -1  -1 -14 2.19010 649.837   3
  -1   1 -15 316.416 616.565   3
  -1  -1 -15 768.035 722.234   3
  -1  -1 -16 13009.0 1782.34   3
   1   1  16 11559.4 859.218  15
  -1   1 -16 12475.4 1730.80   3
   1  -1  16 11038.7 786.875  15
  -1  -1 -17 581.783 237.090  11
   1  -1  17 1786.51 443.695  15
  -1   1 -17 1322.20 828.911   3
   1   1  17 885.056 349.182  15
  -1  -1 -17 303.495 596.674   3
   1   1  18 1814.68 429.097  15
  -1   1 -18 1620.12 951.486   3
  -1  -1 -18 1518.93 328.084  13
  -1  -1 -18 2890.09 1080.63   3
  -1  -1 -18 1949.01 323.499  11
   1  -1  18 1307.93 429.788  15
   1   1  19 1081.72 445.887  15
   1  -1  19 1737.22 485.076  15
  -1  -1 -19 1724.89 301.787  11
  -1  -1 -19 824.852 631.532   3
  -1   1 -19 1523.89 810.507   3
  -1  -1 -19 1733.67 354.855  13
   1   1  20 1198.60 458.077  15
  -1   1 -20 1369.66 354.892  13
   1  -1  20 1523.04 489.365  15
  -1  -1 -20 1059.77 262.949  11
  -1  -1 -20 1529.84 341.552  13
  -1   1 -21 1735.21 397.156  13
   1  -1  21 1521.01 449.828  15
  -1  -1 -21 2275.70 388.657  13
  -1  -1 -21 1845.56 277.978  11
   1   1  21 939.451 472.653  15
  -1  -1 -22 750.837 284.838  13
   1  -1  22 10.1015 350.179  15
  -1   1 -22-141.854 266.390  13
   1   1  22 372.726 370.764  15
   1  -1  23 848.840 371.219  15
   1   1  23 651.599 390.787  15
  -1  -1 -23 1188.78 285.000  13
  -1   1 -23 1192.70 312.538  13
   1   1  24 149.584 324.716  15
  -1  -1 -24-173.268 190.590  13
   1  -1  24 404.381 299.117  15
  -1   1 -24 131.233 209.030  13
   1  -1  25 641.735 297.117  15
   1   1  25 422.669 279.053  15
  -1   1 -25 44.1551 173.957  13
  -1  -1 -25 360.022 183.466  13
   1   1  26 717.569 262.578  15
   1  -1  26 611.576 230.505  15
  -1  -1 -26 524.878 151.694  13
  -1   1 -26 689.959 178.989  13
  -1   1 -27 298.206 111.084  13
  -1  -1 -27 343.935 100.940  13
   1   2 -28-74.3280 94.0307  13
   1   2 -27-114.480 146.192  13
   1  -2 -27 200.041 121.633  13
   1   2 -26 656.079 206.307  13
   1  -2 -26 653.446 180.911  13
  -1  -2  25 126.335 231.524  15
   1   2 -25 795.514 257.977  13
   1  -2 -25 941.952 246.026  13
  -1   2  25 740.848 379.032  15
   1  -2 -24 496.455 159.208  11
  -1   2  24 262.717 333.969  15
  -1  -2  24-30.7779 277.334  15
   1   2 -24 691.005 280.353  13
   1  -2 -24 331.891 234.871  13
   1  -2 -23-11.4216 173.616  11
  -1  -2  23 37.7538 329.724  15
  -1   2  23-167.052 376.378  15
   1   2 -23 295.066 279.431  13
   1  -2 -23-101.527 236.237  13
   1   2 -22 305.305 289.780  13
  -1  -2  22 166.992 311.589  15
   1  -2 -22-48.7725 263.727  13
   1  -2 -22-109.700 194.037  11
  -1   2  22 128.871 350.123  15
   1  -2 -21 16643.1 858.275  11
   1   2 -21 16085.1 921.625  13
  -1  -2  21 14977.6 1048.65  15
  -1   2  21 14927.0 1095.83  15
   1  -2 -21 17275.8 900.236  13
  -1   2  20 374.704 345.039  15
   1  -2 -20-170.426 275.009  13
   1  -2 -20-139.604 207.007  11
  -1  -2  20-126.190 332.452  15
   1   2 -20 70.7643 271.773  13
   1  -2 -19 14466.5 820.498  11
  -1   2  19 12339.3 955.439  15
   1  -2 -19 14547.5 1873.04   3
   1   2 -19 14284.6 1915.37   3
  -1  -2  19 11562.8 935.918  15
   1  -2 -19 13918.9 857.001  13
  -1  -2  18 2272.73 437.622  15
   1  -2 -18 2831.31 1087.48   3
  -1   2  18 2960.90 518.350  15
   1  -2 -18 3142.51 457.560  13
   1   2 -18 3320.18 911.880   3
   1  -2 -18 3310.69 420.291  11
  -1   2  17 2861.31 542.870  15
   1  -2 -17 2542.88 792.679   3
   1  -2 -17 2935.94 408.013  13
   1  -2 -17 3227.12 426.297  11
  -1  -2  17 2795.55 431.955  15
   1   2 -17 1781.90 796.965   3
   1   2 -16-356.190 726.259   3
   1  -2 -16-55.8739 689.498   3
   1  -2 -15 2688.95 887.322   3
   1   2 -15 2649.10 874.796   3
   1  -2 -14 546.842 602.564   3
   1   2 -14 952.072 570.441   3
   1  -2 -13 1176.96 593.990   3
   1   2 -13 578.801 508.071   3
   1   2 -12 557.635 522.451   3
   1  -2 -12 148.166 443.058   3
   1  -2 -11 708.957 455.736   3
   1   2 -11 785.709 492.501   3
   1  -2 -10 3275.03 611.429   3
   1   2 -10 3808.44 706.376   3
   1   2  -9 4606.93 686.864   3
   1  -2  -9 4689.84 676.348   3
   1   2  -8 14285.4 1074.40   3
   1  -2  -8 14760.3 979.092   3
   1   2  -7 17292.8 1042.50   3
   1  -2  -7 16270.7 938.845   3
   1   2  -6 88686.4 2173.83   3
   1  -2  -6 86562.3 1963.63   3
   1  -2  -5 271298. 3293.26   3
   1   2  -5 275166. 3702.66   3
   1  -2  -4-64.4283 151.981   3
   1   2  -4 22.9602 110.073   2
   1   2  -4 96.3102 196.084   3
   1   2  -3 29453.5 689.582   2
  -1  -2   3 30121.0 846.842   1
   1  -2  -3 28065.1 701.965   3
   1  -2  -2 1582.50 129.466   3
  -1  -2   2 1428.34 142.309   5
  -1  -2   2 1533.74 201.829   1
   1   2  -2 1680.72 119.851   2
   1  -2  -2 1675.92 188.334   1
   1  -2  -1 26824.9 503.887   4
  -1  -2   1 27253.1 723.865   1
   1  -2  -1 27013.0 696.923   1
  -1  -2   1 26973.7 422.174   5
   1  -2   0 57266.4 997.869   1
   1  -2   0 63391.4 971.226   2
  -1  -2   0 60493.2 1105.77   1
   1  -2   0 61935.5 993.717   4
  -1   2   0 59668.9 594.586   3
  -1  -2  -1 10110.9 340.919   3
  -1  -2  -1 10146.2 456.354   1
   1  -2   1 10336.6 431.267   1
  -1   2  -1 10240.0 360.037   3
   1  -2   1 10038.4 334.201   2
  -1  -2  -2 24337.9 675.804   3
  -1   2  -2 23793.4 674.289   3
  -1  -2  -2 24542.5 748.150   1
   1  -2   2 24718.8 361.472   2
   1  -2   2 24469.1 730.748   1
  -1   2  -3 139840. 2025.68   3
  -1  -2  -3 139993. 2088.02   3
  -1  -2  -4 6786.44 531.670   3
  -1   2  -4 5837.39 498.402   3
  -1   2  -5 6077.49 563.399   3
  -1  -2  -5 6407.61 569.988   3
   1  -2   6 3940.63 473.058   5
  -1   2  -6 3716.53 485.887   3
  -1  -2  -6 3592.75 491.457   3
  -1   2  -7 19624.1 1142.95   3
  -1  -2  -7 18833.0 1139.89   3
  -1   2  -8 12047.8 990.512   3
  -1  -2  -8 11972.9 973.681   3
  -1  -2  -9 163.573 333.969   3
  -1   2  -9 338.923 327.681   3
  -1  -2 -10 20444.4 1507.34   3
  -1   2 -10 21251.0 1525.51   3
  -1  -2 -11 27603.3 1868.33   3
  -1   2 -11 27465.9 1832.28   3
  -1  -2 -12 12978.5 1391.15   3
  -1   2 -12 12864.3 1397.01   3
  -1   2 -13 3013.64 815.840   3
  -1  -2 -13 2315.85 727.939   3
  -1   2 -14 901.450 594.441   3
  -1  -2 -14 2097.88 836.990   3
  -1   2 -15 12891.3 1700.66   3
  -1  -2 -15 14473.1 1773.38   3
  -1  -2 -16 365.918 239.310  13
   1   2  16 821.437 294.709  15
  -1  -2 -16 1119.36 795.396   3
   1  -2  16 429.051 253.305  15
  -1   2 -16 120.427 614.329   3
  -1  -2 -16 533.319 219.994  11
  -1  -2 -17 359.053 237.895  11
   1   2  17 31.7490 333.921  15
  -1  -2 -17 201.740 221.076  13
  -1  -2 -17-139.723 559.177   3
   1  -2  17 666.578 338.187  15
  -1   2 -17 477.752 754.539   3
  -1   2 -18 930.218 651.218   3
  -1  -2 -18 439.673 239.672  11
  -1  -2 -18 78.8299 618.297   3
   1  -2  18 752.894 443.191  15
   1   2  18 340.638 355.750  15
  -1  -2 -18 305.171 263.213  13
  -1  -2 -19 1021.80 307.918  13
   1  -2  19 837.151 421.580  15
  -1  -2 -19 1260.41 297.048  11
   1   2  19 1155.36 410.365  15
   1  -2  20-537.450 343.879  15
   1   2  20 355.803 347.207  15
  -1  -2 -20 92.5208 210.094  11
  -1  -2 -20 439.663 278.724  13
  -1   2 -21-382.536 296.580  13
   1   2  21-759.429 457.453  15
  -1  -2 -21 310.535 240.938  11
   1  -2  21-703.018 414.964  15
  -1  -2 -21 162.975 240.846  13
   1   2  22 258.547 352.564  15
  -1   2 -22 67.2640 269.218  13
  -1  -2 -22 216.848 183.394  11
  -1  -2 -22-189.767 224.961  13
   1  -2  22 515.389 403.716  15
   1  -2  23 517.380 351.537  15
   1   2  23 0.34092 342.247  15
  -1  -2 -23-13.6488 133.877  11
  -1   2 -23 23.8142 246.715  13
  -1  -2 -23-144.346 193.812  13
  -1   2 -24 613.056 262.257  13
   1  -2  24 392.502 347.902  15
  -1  -2 -24 976.961 242.732  13
   1   2  24 422.135 333.958  15
   1  -2  25 1971.00 356.408  15
   1   2  25 2201.62 395.394  15
  -1   2 -25 2490.26 308.287  13
  -1  -2 -25 2184.58 255.934  13
  -1   2 -26 69.9941 140.672  13
   1  -2  26 183.658 186.361  15
  -1  -2 -26 193.657 117.255  13
  -1   2 -27 670.048 135.193  13
   1   3 -28 1754.40 152.937  13
   1   3 -27 56.2636 127.719  13
   1  -3 -27 73.6998 108.601  13
   1   3 -26 474.635 184.586  13
   1  -3 -26-9.98811 137.927  13
   1  -3 -25 141.226 110.711  11
  -1  -3  25-70.2717 197.022  15
   1   3 -25 521.068 244.689  13
   1  -3 -25 259.992 178.278  13
  -1   3  25 514.515 292.248  15
   1   3 -24 464.331 259.829  13
  -1   3  24-222.385 326.154  15
   1  -3 -24 58.1884 174.432  11
   1  -3 -24 217.158 220.285  13
  -1  -3  24 257.005 292.249  15
   1  -3 -23-344.042 200.281  11
  -1  -3  23-17.7709 267.383  15
   1  -3 -23 254.157 227.743  13
  -1   3  23 44.4622 336.344  15
   1   3 -23 277.495 276.498  13
   1   3 -22 1759.23 399.399  13
  -1  -3  22 1258.99 398.428  15
   1  -3 -22 1605.97 324.052  11
   1  -3 -22 1534.39 338.386  13
  -1   3  22 887.587 429.516  15
  -1  -3  21-18.7220 276.817  15
   1   3 -21-164.735 285.888  13
  -1   3  21-163.272 373.509  15
   1  -3 -21-77.1451 244.901  13
   1  -3 -21-64.2617 237.649  11
  -1   3  20 1737.51 478.683  15
  -1  -3  20 1382.37 410.129  15
   1  -3 -20 1425.61 351.372  13
   1  -3 -20 1583.64 360.511  11
  -1   3  19 936.717 375.669  15
  -1  -3  19 578.885 309.543  15
   1  -3 -19 882.360 313.212  11
   1  -3 -19 389.594 245.841  13
  -1  -3  19 639.689 485.172   4
   1  -3 -19 1133.28 573.826   3
   1   3 -19 1172.20 702.617   3
  -1  -3  18 457.903 307.468  15
   1  -3 -18-925.285 728.996   3
   1  -3 -18 386.675 255.219  11
   1   3 -18-377.271 547.490   3
  -1   3  18-464.285 312.026  15
   1  -3 -18 67.9043 259.317  13
   1  -3 -17 1838.63 767.736   3
  -1  -3  17 2018.05 384.767  15
   1   3 -17 1260.86 736.981   3
   1  -3 -17 1542.20 308.862  11
  -1   3  17 1664.90 406.226  15
   1  -3 -17 1129.86 280.298  13
  -1   3  16 2206.88 419.329  15
   1  -3 -16 4529.35 1132.68   3
   1   3 -16 3387.67 1021.08   3
   1   3 -15 8948.52 1392.55   3
   1  -3 -15 8313.69 1367.24   3
   1  -3 -14 34613.3 2443.81   3
   1   3 -14 34600.5 2402.49   3
   1  -3 -13 16658.4 1581.84   3
   1   3 -13 14835.5 1536.63   3
   1   3 -12 40312.7 2368.75   3
   1  -3 -12 44842.6 2411.74   3
   1   3 -11 500.576 467.627   3
   1  -3 -11 1355.24 543.293   3
   1  -3 -10 46182.7 2050.04   3
   1   3 -10 45504.9 2130.68   3
   1   3  -9 18952.4 1301.86   3
   1  -3  -9 18107.6 1202.62   3
   1  -3  -8 9.21815 245.102   3
   1   3  -8 267.352 284.319   3
   1   3  -7 31512.0 1397.89   3
   1  -3  -7 30818.3 1267.76   3
   1  -3  -6 44766.4 1354.40   3
   1   3  -6 45689.7 1554.53   3
   1  -3  -5 14329.6 672.833   3
   1   3  -5 14533.5 831.343   3
   1  -3  -4 5506.54 483.883   1
  -1  -3   4 5124.21 463.260   1
   1   3  -4 5110.87 477.564   3
   1  -3  -4 5378.86 371.243   3
   1   3  -4 3732.43 232.658   2
  -1  -3   3 4387.66 311.044   5
   1  -3  -3 4431.50 386.505   1
   1  -3  -3 4555.38 267.739   3
   1   3  -3 4163.40 211.478   2
  -1  -3   3 4232.58 379.618   1
   1  -3  -2 176610. 2355.30   1
  -1  -3   2 176081. 2381.97   1
   1  -3  -2 178009. 1777.07   4
   1  -3  -2 174020. 1477.32   3
   1   3  -2 177111. 1489.43   2
   1  -3  -2 178852. 2103.84   5
  -1  -3   2 177546. 1825.08   5
   1  -3  -1 2517.60 214.982   5
  -1  -3   1 2381.66 148.321   5
   1  -3  -1 2361.83 193.664   4
   1  -3  -1 2197.96 250.637   1
  -1  -3   1 2345.09 275.579   1
   1  -3   0 2956.44 277.814   1
  -1  -3   0 3045.93 302.110   1
   1  -3   0 3239.10 258.852   4
  -1  -3   0 3128.43 148.150   5
   1  -3   0 3102.40 244.809   5
  -1   3  -1 68952.1 935.894   3
  -1  -3  -1 69400.5 847.552   5
  -1  -3  -1 65639.6 1173.82   4
   1  -3   1 67649.7 1334.76   1
  -1  -3  -1 66440.0 1421.69   1
   1  -3   1 65376.4 1200.41   5
   1  -3   1 66536.4 1392.83   4
   1  -3   2 57118.1 1281.03   1
  -1   3  -2 57894.6 1088.34   3
  -1  -3  -2 58435.6 1022.12   3
  -1  -3  -2 57226.9 1352.02   1
   1  -3   2 58254.4 1204.03   5
  -1   3  -3 18586.8 712.617   3
   1  -3   3 18017.7 732.097   5
  -1  -3  -3 16889.8 788.375   1
  -1  -3  -3 18398.8 688.412   3
  -1  -3  -4 24406.1 1005.14   1
   1  -3   4 23908.1 913.841   5
  -1  -3  -4 24123.2 920.700   3
  -1   3  -4 23179.9 910.038   3
  -1   3  -5 12529.0 758.250   3
   1  -3   5 13586.9 767.415   5
  -1  -3  -5 14295.4 811.438   3
  -1   3  -6 1887.46 396.133   3
   1  -3   6 2097.79 388.121   5
  -1  -3  -6 1716.61 353.898   3
   1  -3   7 8091.25 736.662   5
  -1  -3  -7 7728.44 736.502   3
  -1   3  -7 8684.70 790.205   3
  -1   3  -8 6023.30 711.511   3
  -1  -3  -8 5557.60 676.604   3
  -1   3  -9 4784.74 717.180   3
  -1  -3  -9 5326.46 704.294   3
  -1   3 -10 74640.5 2869.64   3
  -1  -3 -10 71424.0 2755.59   3
  -1   3 -11 5054.71 832.708   3
  -1  -3 -11 4791.42 821.627   3
  -1   3 -12 1115.59 539.939   3
  -1  -3 -12 952.468 595.340   3
  -1   3 -13 5133.60 1018.18   3
  -1  -3 -13 5854.03 1060.57   3
  -1  -3 -14-386.847 579.364   3
  -1   3 -14 671.250 656.648   3
  -1   3 -15 5787.95 1218.63   3
  -1  -3 -15 5541.01 1114.30   3
  -1  -3 -16 11112.2 670.773  11
  -1   3 -16 11767.5 1751.35   3
   1   3  16 9406.92 748.404  15
   1  -3  16 9431.47 738.335  15
  -1  -3 -16 13463.3 1694.55   3
  -1  -3 -16 11711.8 638.056  13
   1   3  17 170.327 304.553  15
  -1  -3 -17 523.358 636.596   3
   1  -3  17 383.815 306.436  15
  -1   3 -17 614.405 717.281   3
  -1  -3 -17-127.635 205.129  13
  -1  -3 -17 303.805 257.097  11
  -1  -3 -18 7781.73 1305.19   3
  -1   3 -18 5478.28 1180.61   3
  -1  -3 -18 6946.73 620.984  11
   1   3  18 6454.77 755.529  15
  -1  -3 -18 8164.31 584.816  13
   1  -3  18 6509.94 694.791  15
   1   3  19 3666.71 582.649  15
   1  -3  19 3701.17 566.233  15
  -1  -3 -19 5044.87 488.498  13
  -1  -3 -19 4674.09 501.130  11
  -1  -3 -20 6947.49 560.583  13
   1   3  20 6033.72 719.504  15
  -1  -3 -20 6129.58 565.888  11
   1  -3  20 5533.18 650.510  15
  -1  -3 -21 487.160 256.012  13
   1  -3  21 607.520 362.267  15
  -1  -3 -21 298.701 227.129  11
   1   3  21-8.24424 346.807  15
  -1  -3 -22-11.1744 198.693  13
   1  -3  22 5.65092 301.587  15
   1   3  22 709.468 402.909  15
  -1   3 -22 329.230 295.226  13
  -1  -3 -22 579.624 220.898  11
  -1  -3 -23 2766.48 346.085  13
   1   3  23 2930.64 539.152  15
  -1   3 -23 3027.39 418.027  13
   1  -3  23 2326.00 462.105  15
  -1  -3 -23 2901.02 321.379  11
  -1  -3 -24 760.924 179.004  11
  -1   3 -24 1045.42 274.575  13
   1   3  24 820.047 350.694  15
  -1  -3 -24 786.230 206.019  13
   1  -3  24 431.272 282.230  15
   1  -3  25 364.516 231.972  15
  -1  -3 -25 10.4216 130.478  13
   1   3  25 351.153 250.032  15
  -1   3 -25 325.165 188.099  13
  -1   3 -26 144.638 138.479  13
  -1  -3 -26-64.1409 90.1634  13
  -1   3 -27-125.035 93.4636  13
   1  -4 -27-23.5704 74.4574  13
   1   4 -27 163.281 115.472  13
   1   4 -26-54.0253 151.193  13
   1  -4 -26 116.627 88.6912  11
   1  -4 -25 74.1151 154.928  13
   1   4 -25-350.875 221.702  13
   1  -4 -25 100.955 129.580  11
  -1   4  24 531.867 308.541  15
   1   4 -24-64.0947 226.738  13
   1  -4 -24 104.320 172.622  13
   1  -4 -24 28.2022 162.967  11
  -1  -4  24 45.0210 214.756  15
   1  -4 -23 660.533 245.401  11
  -1  -4  23 914.551 296.599  15
  -1   4  23 979.924 437.137  15
   1  -4 -23 931.037 277.604  13
   1   4 -23 1361.94 338.954  13
   1  -4 -22 228.483 218.954  13
   1   4 -22 48.1957 278.130  13
   1  -4 -22 325.628 219.276  11
  -1   4  22 242.348 355.814  15
  -1  -4  22 323.825 285.222  15
   1  -4 -21 648.023 281.069  11
  -1  -4  21 107.304 262.080  15
   1   4 -21 313.185 281.878  13
   1  -4 -21 40.0077 230.794  13
  -1   4  21 457.086 386.169  15
   1  -4 -20 8987.43 644.845  13
   1  -4 -20 9059.12 714.858  11
  -1   4  20 7362.27 749.986  15
  -1  -4  20 7127.78 652.709  15
   1  -4 -19 10682.7 1455.74   1
   1  -4 -19 14391.0 879.588  11
   1  -4 -19 12785.0 1536.29   3
   1   4 -19 14486.3 1802.60   3
  -1  -4  19 12283.1 811.487  15
   1  -4 -19 13450.4 773.615  13
  -1   4  19 13802.4 1000.42  15
   1  -4 -18 22020.0 1075.84  11
  -1  -4  18 20107.8 1946.08   4
   1  -4 -18 23117.1 2103.61   3
   1  -4 -18 19024.2 2044.53   1
  -1   4  18 20051.7 1183.98  15
   1  -4 -18 21238.7 958.257  13
  -1  -4  18 18797.1 929.367  15
   1   4 -18 21073.3 2299.02   3
  -1  -4  17 8429.90 1328.72   4
   1  -4 -17 9814.72 687.514  11
  -1  -4  17 9914.58 503.247   8
   1   4 -17 9773.94 1619.04   3
  -1   4  17 9996.29 821.365  15
   1  -4 -17 10206.9 638.611  13
   1  -4 -17 9211.51 1347.05   3
  -1  -4  17 9498.36 646.652  15
  -1  -4  16-325.410 418.248   4
   1   4 -16-11.7722 630.569   3
   1  -4 -16-248.945 215.185  13
   1  -4 -16 290.199 245.056  11
   1  -4 -16-1100.65 829.724   3
  -1   4  16-0.69700 260.802  15
   1  -4 -15 1072.85 675.491   3
   1   4 -15 839.904 658.634   3
   1  -4 -14 4121.29 891.042   3
   1   4 -14 4149.38 918.711   3
   1  -4 -13 934.170 512.986   3
   1   4 -13 994.415 581.968   3
   1   4 -12 11244.7 1286.06   3
   1  -4 -12 11570.8 1229.25   3
   1  -4 -11 54988.3 2446.25   3
   1   4 -11 53007.8 2538.56   3
   1   4 -10 47317.4 2201.74   3
   1  -4 -10 47853.6 2068.50   3
   1   4  -9 3218.18 563.882   3
   1  -4  -9 3972.06 594.083   3
   1  -4  -8 201.386 220.220   3
   1   4  -8 234.196 266.002   3
   1  -4  -7 385.803 359.355   1
   1   4  -7 224.156 260.776   3
   1  -4  -7 287.085 183.048   3
  -1  -4   7 589.534 414.294   4
  -1  -4   6 117055. 3126.09   4
   1  -4  -6 113359. 2216.10   3
   1  -4  -6 120080. 2727.23   1
   1   4  -6 117965. 2579.12   3
   1  -4  -5 82668.7 1653.66   3
  -1  -4   5 78564.7 2359.89   4
   1   4  -5 83103.9 1991.38   3
   1  -4  -5 82307.5 2084.06   1
  -1  -4   4 23129.9 836.369   5
   1  -4  -4 23280.5 1021.19   1
   1   4  -4 24420.1 979.187   3
   1  -4  -4 24976.8 751.489   3
  -1  -4   4 24009.0 1015.65   1
  -1  -4   3 132692. 2351.93   1
   1  -4  -3 131170. 2353.64   1
   1   4  -3 135002. 2218.02   3
   1   4  -3 128347. 1229.13   2
   1  -4  -3 132890. 1406.73   3
  -1  -4   3 132089. 1842.68   5
  -1  -4   2 61885.5 1521.92   1
   1  -4  -2 59999.1 1253.17   5
  -1  -4   2 60673.2 1060.22   5
   1  -4  -2 60275.3 1515.29   1
   1  -4  -2 56808.3 1098.71   4
  -1  -4   1 50586.4 1341.17   1
  -1  -4   1 51891.6 849.367   5
   1  -4  -1 47307.9 1066.34   4
   1  -4  -1 50859.2 1095.99   5
  -1  -4   1 49694.5 1292.60   4
   1  -4  -1 49468.3 1311.70   1
   1  -4   0 3918.88 367.626   4
  -1  -4   0 3210.07 371.599   1
  -1  -4   0 3678.02 206.891   5
  -1  -4   0 3484.89 371.069   4
   1  -4   0 3421.37 304.788   5
   1  -4   0 3702.74 380.212   1
  -1  -4  -1 35252.1 654.014   5
  -1   4  -1 36025.9 626.289   3
   1  -4   1 36047.5 1118.02   1
   1  -4   1 37655.1 1111.95   4
   1  -4   1 33840.3 943.031   5
  -1  -4  -1 34599.1 960.422   4
  -1  -4  -1 34858.2 1179.61   1
   1  -4   2 6997.51 561.417   4
  -1  -4  -2 6894.83 550.590   1
   1  -4   2 6822.20 537.521   1
  -1   4  -2 6560.34 362.594   3
   1  -4   2 6777.34 438.048   5
  -1   4  -3 2339.88 283.331   3
  -1  -4  -3 2357.56 240.054   3
   1  -4   3 2714.42 367.272   1
   1  -4   3 2686.12 447.418   4
  -1  -4  -3 2543.67 366.794   1
   1  -4   3 2564.50 327.350   5
   1  -4   4 5064.50 458.006   5
  -1   4  -4 5447.11 461.963   3
  -1  -4  -4 5067.30 402.405   3
  -1  -4  -4 4994.44 517.223   1
  -1   4  -5 3124.34 402.725   3
  -1  -4  -5 3326.98 383.212   3
   1  -4   5 3167.57 407.926   5
  -1  -4  -5 3268.98 471.569   1
  -1   4  -6 37534.4 1450.48   3
   1  -4   6 37117.8 1439.91   5
  -1  -4  -6 37632.0 1396.60   3
  -1  -4  -6 37570.3 1582.92   1
  -1  -4  -7 25556.1 1259.83   3
   1  -4   7 24762.2 1268.06   5
  -1  -4  -7 27803.5 1446.87   1
  -1   4  -7 25670.4 1311.87   3
  -1   4  -8 19222.1 1241.05   3
  -1  -4  -8 20736.0 1426.81   1
  -1  -4  -8 18281.0 1146.79   3
  -1   4  -9 1326.80 463.885   3
  -1  -4  -9 1170.78 434.528   3
  -1   4 -10 3199.47 694.430   3
  -1  -4 -10 3343.49 653.886   3
  -1   4 -11 3193.28 688.350   3
  -1  -4 -11 3305.82 670.813   3
  -1  -4 -12 12371.9 1256.14   3
  -1   4 -12 12252.1 1416.62   3
  -1  -4 -13 1030.17 536.488   3
  -1   4 -13 1303.94 579.612   3
  -1   4 -14 8846.08 1373.12   3
  -1  -4 -14 8731.80 1263.40   3
   1   4  15-407.144 328.181  15
  -1  -4 -15 335.027 548.327   3
  -1  -4 -15 743.072 586.235   1
  -1  -4 -15 9.09235 181.458  11
  -1   4 -15-25.9196 568.442   3
   1   4  16 224.553 313.339  15
  -1  -4 -16 179.412 555.451   3
  -1  -4 -16-247.248 241.058  13
  -1  -4 -16 171.014 220.188  11
   1  -4  16 138.607 262.001  15
  -1  -4 -16 338.267 523.316   1
  -1   4 -16-175.702 571.904   3
  -1  -4 -17 152.248 555.979   3
   1  -4  17-19.3190 264.044  15
  -1   4 -17-202.946 538.995   3
  -1  -4 -17 946.163 707.532   1
  -1  -4 -17 0.74656 214.537  13
  -1  -4 -17 372.181 300.295  11
   1   4  17-54.6871 304.203  15
  -1  -4 -18 1692.51 702.567   1
   1  -4  18 1223.78 244.432  10
  -1  -4 -18 1584.48 292.842  13
  -1   4 -18 1549.16 638.419   3
   1  -4  18 1836.27 428.976  15
  -1  -4 -18 1742.79 408.702  11
   1   4  18 1472.83 448.667  15
  -1  -4 -18 1491.17 624.985   3
   1  -4  19 62.6806 171.609  10
  -1  -4 -19 66.1180 209.765  13
  -1  -4 -19-15.4220 249.858  11
   1   4  19 48.6528 347.837  15
   1  -4  19 456.005 331.236  15
   1   4  20 427.689 368.413  15
  -1  -4 -20 231.845 250.447  11
  -1  -4 -20 209.334 195.345  13
   1  -4  20-62.6115 296.885  15
  -1  -4 -21 438.640 212.454  13
   1  -4  21 74.4737 321.738  15
   1   4  21 721.363 358.432  15
  -1  -4 -21 747.703 298.830  11
  -1  -4 -22 2271.07 343.517  11
   1   4  22 1697.57 472.475  15
  -1  -4 -22 1861.33 300.420  13
   1  -4  22 1863.11 423.480  15
  -1   4 -22 1831.20 395.223  13
  -1  -4 -23-96.3072 184.325  13
  -1   4 -23-10.4224 251.950  13
   1   4  23 248.363 337.487  15
   1  -4  23 143.177 263.763  15
  -1  -4 -23-103.061 177.767  11
  -1  -4 -24-56.7624 140.368  13
   1  -4  24-121.231 241.565  15
   1   4  24 256.959 273.800  15
  -1  -4 -24 280.063 132.021  11
  -1   4 -24 363.294 238.659  13
  -1  -4 -25 309.855 122.252  13
  -1  -4 -25 181.411 99.8453  11
  -1   4 -25 421.863 185.242  13
  -1   4 -26 341.229 138.217  13
  -1   4 -27 208.562 90.9244  13
   1   5 -27 455.670 114.292  13
   1  -5 -26 416.252 107.352  13
   1  -5 -26 663.360 123.270  11
   1   5 -26 514.004 162.518  13
   1   5 -25 306.839 190.383  13
   1  -5 -25 212.511 143.597  11
   1  -5 -25 356.294 145.917  13
   1  -5 -24 2378.43 299.402  11
   1   5 -24 2438.64 367.982  13
   1  -5 -24 2075.96 269.957  13
   1  -5 -23 258.826 208.142  11
   1  -5 -23 52.6308 184.958  13
   1   5 -23-83.5439 247.440  13
  -1   5  23 477.361 331.602  15
   1  -5 -22 4718.21 509.956  11
  -1   5  22 3798.86 586.449  15
   1   5 -22 3427.65 486.787  13
   1  -5 -22 4018.45 408.709  13
   1  -5 -21 3340.47 414.592  13
   1  -5 -21 3966.22 484.869  11
  -1   5  21 4012.08 603.823  15
  -1  -5  21 3108.59 404.103  15
  -1   5  20 3056.22 526.885  15
  -1  -5  20 2978.98 424.574  15
   1  -5 -20 3669.18 486.192  11
  -1  -5  20 2783.18 315.999   8
   1  -5 -20 3248.97 417.625  13
  -1  -5  19 18844.5 778.934  10
  -1  -5  19 20834.5 796.029   8
  -1   5  19 21281.0 1212.99  15
   1  -5 -19 21312.8 1093.74  11
   1  -5 -19 20905.2 928.471  13
   1  -5 -18 1700.44 316.832  13
  -1   5  18 2111.05 476.135  15
  -1  -5  18 1217.42 218.196   8
   1  -5 -18 1981.54 389.920  11
  -1  -5  18 2290.30 756.289   4
   1  -5 -18 667.559 677.287   1
  -1  -5  18 1439.96 266.622  10
   1   5 -18 1467.93 759.288   3
   1  -5 -17 4594.21 531.881  11
  -1  -5  17 3835.63 361.138   8
   1  -5 -17 4503.04 1023.35   3
  -1   5  17 3980.39 556.716  15
  -1  -5  17 4434.37 396.325  10
   1  -5 -17 3918.47 426.512  13
   1  -5 -17 4185.71 1077.13   1
  -1  -5  17 3605.87 901.178   4
   1   5 -17 3660.97 1044.83   3
  -1   5  16 3013.35 497.682  15
   1  -5 -16 3117.09 776.080   3
  -1  -5  16 3633.87 337.383   8
  -1  -5  16 2524.45 780.281   4
   1   5 -16 2638.95 952.029   3
   1  -5 -16 2822.86 338.466  13
  -1  -5  16 2904.22 323.800  10
   1  -5 -16 2644.97 1015.63   1
   1  -5 -16 3115.08 423.439  11
   1  -5 -15 1931.77 315.260  11
   1  -5 -15 1356.15 602.338   3
  -1  -5  15 1086.18 515.450   4
  -1   5  15 1492.92 339.124  15
   1  -5 -15 1507.58 1103.92   1
   1   5 -15 1371.99 629.888   3
   1  -5 -14 2862.25 757.912   3
   1  -5 -14 1734.69 910.624   1
   1   5 -14 2365.19 803.932   3
  -1  -5  14 3126.16 767.672   4
   1   5 -13 30933.9 2230.55   3
   1  -5 -13 32027.3 3051.32   1
  -1  -5  13 32096.2 2164.68   4
   1  -5 -13 33342.1 2125.08   3
   1  -5 -12 801.401 432.343   3
   1   5 -12 158.336 408.458   3
  -1  -5  12 331.818 416.488   4
   1  -5 -12-190.857 620.637   1
   1  -5 -11 58297.7 3397.93   1
  -1  -5  11 52617.7 2649.78   4
   1  -5 -11 52150.2 2301.84   3
   1   5 -11 52154.3 2503.84   3
  -1  -5  10 12350.5 1283.83   4
   1  -5 -10 12845.0 1450.73   1
   1   5 -10 11285.9 1136.71   3
   1  -5 -10 11681.5 1009.42   3
   1  -5  -9 5803.88 911.979   1
  -1  -5   9 6699.87 972.896   4
   1   5  -9 6205.27 778.228   3
   1  -5  -9 5415.74 646.284   3
   1   5  -8 35359.1 1661.11   3
  -1  -5   8 35940.2 2055.98   4
   1  -5  -8 36576.9 1891.89   1
   1  -5  -8 34631.6 1428.48   3
  -1  -5   7 14305.7 1256.44   4
   1  -5  -7 14759.6 835.039   3
   1  -5  -7 14654.2 1095.28   1
   1   5  -7 15083.7 1002.72   3
  -1  -5   6 927.502 448.747   4
   1   5  -6 1068.06 313.757   3
   1  -5  -6 986.740 337.445   1
   1  -5  -6 922.485 237.312   3
  -1  -5   5 674.361 378.033   4
   1   5  -5 367.038 206.065   3
  -1  -5   5 626.490 213.555   5
   1  -5  -5 500.050 237.923   1
   1  -5  -5 546.680 134.469   3
  -1  -5   5 223.140 212.178   1
   1  -5  -4 331.899 168.746   5
   1  -5  -4-13.0126 183.421   1
  -1  -5   4 232.482 130.423   5
  -1  -5   4 345.810 251.351   4
  -1  -5   4 339.324 253.142   1
   1  -5  -4 247.056 82.3445   3
   1   5  -4 431.173 203.008   3
   1  -5  -3 45018.0 1198.29   5
  -1  -5   3 44806.9 1545.05   4
   1   5  -3 45515.9 626.380   2
   1   5  -3 45302.6 1224.68   3
  -1  -5   3 44849.4 1490.95   1
  -1  -5   3 44195.1 1087.06   5
   1  -5  -3 44107.3 1493.73   1
   1  -5  -2 12753.0 780.194   1
   1  -5  -2 13565.0 569.809   4
   1  -5  -2 13551.5 612.431   5
  -1  -5   2 12833.3 769.574   4
  -1  -5   2 12820.7 794.445   1
  -1  -5   2 13106.9 513.076   5
   1  -5  -1 35947.9 1279.36   1
   1  -5  -1 35752.9 1021.65   4
  -1  -5   1 36249.2 1288.75   1
   1  -5  -1 36189.6 1010.31   5
  -1  -5   1 35371.0 1197.25   4
  -1  -5   1 35531.9 774.179   5
   1  -5   0 6268.78 455.924   4
  -1  -5   0 5695.30 452.313   4
   1  -5   0 5727.54 412.538   5
  -1  -5   0 6320.55 551.316   1
   1  -5   0 5908.12 508.594   1
  -1  -5   0 6077.65 293.584   5
   1  -5   1 4181.65 435.693   1
  -1  -5  -1 3915.85 362.183   4
   1  -5   1 4097.35 417.261   4
  -1  -5  -1 4299.82 480.476   1
   1  -5   1 3781.03 340.351   5
  -1  -5  -1 3941.13 236.231   5
  -1   5  -1 3128.25 145.935   3
  -1  -5  -2 18461.4 556.536   5
  -1   5  -2 18679.3 561.888   3
   1  -5   2 18637.7 780.271   5
   1  -5   2 17880.7 915.049   1
  -1  -5  -2 19054.2 979.258   1
   1  -5   2 18799.3 945.421   4
  -1  -5  -3 13401.4 859.652   1
   1  -5   3 13081.6 790.423   1
   1  -5   3 13345.6 905.806   4
  -1   5  -3 13208.5 590.038   3
   1  -5   3 13246.1 702.872   5
  -1  -5  -4 31979.4 916.571   3
  -1   5  -4 31435.7 1054.88   3
   1  -5   4 31486.2 1312.94   1
   1  -5   4 29565.3 1520.10   4
  -1  -5  -4 30085.0 1342.51   1
   1  -5   4 31052.8 1179.58   5
   1  -5   5 24414.0 1138.52   5
  -1  -5  -5 24855.8 1279.03   1
  -1  -5  -5 26538.0 969.491   3
   1  -5   5 24331.5 1563.82   4
  -1   5  -5 24344.9 1067.45   3
   1  -5   6 63.8994 199.248   5
  -1  -5  -6-71.2479 273.868   1
  -1  -5  -6-7.70621 156.252   3
  -1   5  -6 234.090 228.346   3
  -1  -5  -7 303.028 235.536   3
  -1  -5  -7 153.446 253.584   1
  -1   5  -7 39.0054 235.454   3
   1  -5   7 479.249 288.255   5
  -1  -5  -8 4428.12 711.316   1
  -1  -5  -8 4150.38 550.795   3
  -1   5  -8 4304.72 614.187   3
  -1   5  -9 13100.7 1141.03   3
  -1  -5  -9 15740.7 1399.42   1
  -1  -5  -9 13184.7 1020.06   3
  -1   5 -10 2564.14 598.324   3
  -1  -5 -10 2343.96 523.076   3
  -1  -5 -10 2218.14 724.575   1
  -1  -5 -11 5248.72 764.485   3
  -1  -5 -11 6581.75 1155.15   1
  -1   5 -11 5754.70 942.945   3
  -1  -5 -12-71.4148 327.240   3
  -1  -5 -12-231.838 626.450   1
  -1   5 -12 442.704 466.454   3
  -1  -5 -13 1166.29 674.185   1
  -1   5 -13 1369.39 663.271   3
  -1  -5 -13 367.876 373.782   3
  -1  -5 -14 1979.60 643.119   3
  -1  -5 -14 2174.88 1003.38   1
  -1   5 -14 1407.31 638.921   3
  -1  -5 -15 1909.05 615.265   3
  -1   5 -15 1553.85 830.013   3
   1  -5  15 1628.97 223.479   8
  -1  -5 -15 1229.44 788.238   1
  -1  -5 -15 1554.61 293.687  11
   1   5  15 1658.01 401.933  15
   1   5  16 76.0706 308.520  15
  -1  -5 -16 393.269 554.018   3
  -1  -5 -16-95.1599 180.745  13
   1  -5  16 628.410 525.648   4
  -1  -5 -16 98.1287 263.639  11
   1  -5  16-4.88162 141.087   8
  -1  -5 -16-87.4078 643.743   1
  -1   5 -16-730.437 639.113   3
   1  -5  16 260.383 248.035  15
   1   5  17 34622.7 1540.17  15
   1  -5  17 33344.9 1158.12  10
  -1  -5 -17 41041.3 2448.18   3
  -1   5 -17 34700.8 2697.02   3
  -1  -5 -17 37669.9 1366.60  11
   1  -5  17 34148.7 1228.09  15
  -1  -5 -17 26460.1 2678.77   1
  -1  -5 -17 36419.9 1093.04  13
   1  -5  17 32848.0 2507.78   4
   1  -5  17 36045.4 969.437   8
  -1  -5 -18 1222.95 281.356  13
  -1  -5 -18 1088.92 324.567  11
   1   5  18 538.077 381.385  15
   1  -5  18 1468.36 306.005  10
   1  -5  18 774.119 305.375  15
   1  -5  19 13491.6 885.835  15
  -1  -5 -19 15757.0 731.945  13
   1   5  19 15871.3 1070.20  15
  -1  -5 -19 17212.6 943.038  11
   1  -5  19 14863.0 751.212  10
   1  -5  20-211.016 223.112  10
  -1  -5 -20-42.1159 190.871  13
   1  -5  20-577.802 301.916  15
   1   5  20-161.365 318.566  15
  -1  -5 -20 140.911 250.364  11
   1  -5  21 2230.00 416.979  15
  -1  -5 -21 3046.74 426.116  11
  -1  -5 -21 2572.22 320.476  13
   1  -5  21 1977.26 275.804  10
   1   5  21 2365.05 488.623  15
  -1  -5 -22 377.120 244.520  11
  -1  -5 -22 553.210 197.917  13
   1  -5  22 356.875 225.534  15
   1   5  22 287.824 332.151  15
  -1   5 -22 525.387 285.233  13
   1  -5  23 914.716 267.339  15
   1   5  23 870.363 338.867  15
  -1  -5 -23 934.013 187.481  13
  -1  -5 -23 850.396 205.315  11
  -1   5 -23 1204.45 291.141  13
  -1   5 -24 656.405 234.991  13
  -1  -5 -24 206.273 117.945  13
  -1  -5 -24 429.408 168.926  11
  -1  -5 -25 515.446 135.811  11
  -1   5 -25 1131.68 202.379  13
  -1   5 -26-94.0414 113.209  13
   1  -6 -26 176.246 94.3281  11
   1   6 -26-221.776 123.445  13
   1   6 -25-112.299 153.695  13
   1  -6 -25 106.228 90.5666  13
   1  -6 -25-17.8430 119.463  11
   1   6 -24-101.530 187.407  13
   1  -6 -24 2.29667 123.625  13
   1  -6 -24 145.839 187.695  11
   1  -6 -23-49.6168 205.923  11
   1  -6 -23-120.178 165.475  13
   1   6 -23 96.6993 244.301  13
   1  -6 -22 1844.57 347.027  11
   1   6 -22 2098.33 385.985  13
  -1   6  22 800.857 313.168  15
   1  -6 -22 1535.22 280.298  13
   1  -6 -21 476.212 276.032  11
  -1   6  21 327.956 345.306  15
  -1  -6  21 297.555 172.620   8
  -1  -6  21 153.130 156.137  10
   1  -6 -21 389.310 211.559  13
  -1  -6  20 8897.06 560.164   8
   1  -6 -20 9474.40 722.200  11
  -1  -6  20 8675.75 559.169  10
  -1   6  20 7986.97 761.573  15
   1  -6 -20 7859.29 568.384  13
  -1  -6  19 14840.5 750.329  10
  -1   6  19 14733.5 994.633  15
   1  -6 -19 16030.5 934.791  11
   1  -6 -19 15851.1 781.524  13
  -1  -6  19 15700.8 745.906   8
  -1   6  18 6096.84 672.091  15
  -1  -6  18 6041.12 489.778   8
  -1  -6  18 5717.75 494.707  10
   1  -6 -18 6495.01 609.602  11
   1  -6 -18 5596.34 497.046  13
   1   6 -18 5825.47 1146.56   3
   1  -6 -17 473.792 604.549   1
  -1  -6  17 914.314 297.969  10
  -1  -6  17 827.082 234.745   8
   1   6 -17 1364.21 741.197   3
   1  -6 -17 683.022 252.709  13
   1  -6 -17 312.349 258.795  11
  -1  -6  17 315.348 395.887   4
  -1   6  17 997.350 388.587  15
  -1   6  16 1605.89 364.637  15
  -1  -6  16 1559.44 671.509   4
   1   6 -16 1478.10 652.936   3
  -1  -6  16 2289.47 356.410  10
   1  -6 -16 625.643 781.783   1
  -1  -6  16 1957.57 295.406   8
   1  -6 -16 1925.52 376.908  11
   1  -6 -16 1831.67 328.421  13
  -1  -6  15-100.559 396.394   4
   1   6 -15-430.700 508.952   3
  -1  -6  15 473.745 258.883  10
   1  -6 -15 423.721 249.524  13
   1  -6 -15 92.7796 217.121  11
  -1   6  15 1.80283 236.619  15
  -1  -6  15-61.6486 170.473   8
   1  -6 -15 29.0899 807.618   1
  -1  -6  14 5683.55 1054.57   4
   1  -6 -14 5217.31 1598.97   1
   1   6 -14 5750.43 1111.15   3
   1  -6 -13 10244.9 1110.64   3
   1   6 -13 9631.94 1332.36   3
  -1  -6  13 9526.20 1291.68   4
   1  -6 -13 10197.6 1916.13   1
   1  -6 -12 1036.72 344.276   3
  -1  -6  12 1256.53 560.929   4
   1   6 -12 1458.25 537.109   3
   1  -6 -12 995.724 669.090   1
   1  -6 -11 4979.36 708.048   3
   1  -6 -11 5238.15 1055.46   1
   1   6 -11 3876.82 742.661   3
  -1  -6  11 4374.16 886.143   4
   1   6 -10 502.171 352.094   3
  -1  -6  10 905.656 486.510   4
   1  -6 -10 404.053 419.678   1
   1  -6 -10 778.040 345.829   3
   1   6  -9 4206.40 640.854   3
  -1  -6   9 4676.31 879.376   4
   1  -6  -9 4288.08 539.938   3
   1  -6  -9 4149.72 851.605   1
   1  -6  -8 29650.5 1186.65   3
  -1  -6   8 28306.2 1903.98   4
   1   6  -8 29805.6 1528.39   3
   1  -6  -8 29052.5 1785.50   1
  -1  -6   7 37149.6 2105.10   4
   1   6  -7 40243.4 1668.29   3
   1  -6  -7 40088.2 1204.62   3
   1  -6  -7 39128.5 1958.18   1
  -1  -6   6 12646.0 1155.93   4
   1  -6  -6 13937.8 578.580   3
   1  -6  -6 13093.3 1063.42   1
   1   6  -6 13351.4 867.511   3
   1  -6  -5 63900.9 2179.74   1
  -1  -6   5 65610.6 2059.34   1
   1   6  -5 64679.6 1742.13   3
  -1  -6   5 63809.3 1667.78   5
   1  -6  -5 63917.6 1786.40   5
  -1  -6   5 63201.5 2325.33   4
   1  -6  -4 107622. 2742.57   1
  -1  -6   4 104862. 2777.23   4
  -1  -6   4 106263. 2006.05   5
   1  -6  -4 107786. 2135.47   5
  -1  -6   4 107204. 2545.18   1
   1   6  -4 109231. 2062.43   3
  -1  -6   3 9323.53 521.600   5
   1  -6  -3 8256.79 722.458   1
  -1  -6   3 8599.93 747.860   4
   1   6  -3 8994.77 510.580   3
  -1  -6   3 8731.59 731.648   1
   1  -6  -3 9395.18 567.908   5
  -1  -6   2 2246.85 247.391   5
  -1  -6   2 2083.23 379.107   1
   1  -6  -2 2405.21 302.922   5
   1  -6  -2 2065.46 285.290   4
  -1  -6   2 2356.04 378.577   4
   1  -6  -2 2060.80 392.633   1
   1   6  -2 1874.65 209.225   3
   1  -6  -1 1082.59 233.168   4
  -1  -6   1 1088.71 312.785   4
  -1  -6   1 1071.45 282.735   1
  -1  -6   1 901.139 144.686   5
   1   6  -1 976.108 154.547   3
   1  -6  -1 1187.00 303.937   1
   1  -6  -1 1267.80 210.936   5
  -1  -6   0 91.8661 189.423   4
   1  -6   0 228.868 149.651   5
   1  -6   0-58.8636 206.548   1
  -1  -6   0 288.554 195.915   1
  -1  -6   0 97.1311 83.9203   5
   1  -6   0 13.3613 152.834   4
   1  -6   1 70060.6 1772.35   4
  -1  -6  -1 71113.6 1728.64   4
   1  -6   1 71500.5 1600.85   5
  -1  -6  -1 70486.6 2068.69   1
   1  -6   1 70529.5 1962.67   1
  -1  -6  -1 69832.6 1146.71   5
   1  -6   2 427.179 172.214   5
  -1  -6  -2 434.628 108.892   5
  -1   6  -2 363.986 84.7494   3
   1  -6   2 529.874 252.977   1
  -1  -6  -2 503.847 245.632   1
   1  -6   2 468.242 232.615   4
   1  -6   3 14205.2 956.226   4
   1  -6   3 14962.2 802.277   5
  -1   6  -3 14120.8 565.320   3
   1  -6   3 13750.5 883.053   1
  -1  -6  -3 14090.7 566.803   5
  -1  -6  -3 15098.1 1024.55   1
  -1  -6  -4 14441.8 1013.94   1
   1  -6   4 14010.6 1072.44   4
   1  -6   4 14397.4 953.407   1
   1  -6   4 14733.4 853.670   5
  -1  -6  -4 13305.0 622.292   5
  -1   6  -4 13968.0 685.944   3
   1  -6   5 15104.4 1214.00   4
  -1   6  -5 14614.5 801.365   3
   1  -6   5 15682.9 951.550   5
  -1  -6  -5 15851.1 1121.41   1
  -1  -6  -6 5009.46 432.378   3
  -1  -6  -6 4933.24 687.716   1
   1  -6   6 4460.53 574.046   5
   1  -6   6 4869.68 867.466   4
  -1   6  -6 4833.78 533.938   3
  -1  -6  -7 5783.69 786.348   1
  -1  -6  -7 5423.43 504.884   3
  -1   6  -7 5057.28 627.257   3
   1  -6   7 4101.00 885.864   4
   1  -6   7 5116.43 643.868   5
  -1   6  -8 4802.31 680.373   3
  -1  -6  -8 4726.32 513.341   3
  -1  -6  -8 4896.63 786.203   1
   1  -6   8 3617.02 837.947   4
   1  -6   9 113.346 430.247   4
  -1   6  -9 62.6988 349.611   3
  -1  -6  -9 320.776 348.167   1
  -1  -6  -9-46.3608 243.014   3
   1  -6  10 429.033 554.632   4
  -1  -6 -10 827.349 313.479   3
  -1  -6 -10 396.015 493.736   1
  -1   6 -10 517.745 350.211   3
  -1  -6 -11 17666.0 1815.65   1
  -1   6 -11 16122.6 1478.61   3
  -1  -6 -11 15966.9 1187.93   3
   1  -6  11 14975.6 1657.86   4
  -1  -6 -12 14503.8 1811.20   1
   1  -6  12 11866.3 1474.27   4
  -1   6 -12 13464.3 1466.95   3
  -1  -6 -12 13832.9 1196.80   3
   1  -6  13 14100.9 1706.45   4
  -1   6 -13 16145.2 1690.21   3
  -1  -6 -13 15864.1 1303.67   3
  -1  -6 -13 17153.0 2080.09   1
   1  -6  14 1099.41 608.691   4
  -1  -6 -14 1216.60 274.389  11
   1   6  14 542.612 251.248  15
  -1  -6 -14 532.156 653.311   1
  -1   6 -14 2414.85 778.134   3
   1  -6  14 1451.36 218.449   8
  -1  -6 -14 1496.45 442.902   3
  -1  -6 -15 5398.77 512.336  11
   1  -6  15 5630.78 412.511   8
   1   6  15 4476.66 552.960  15
  -1  -6 -15 3972.65 1227.49   1
  -1   6 -15 4683.67 1010.01   3
   1  -6  15 3946.51 920.972   4
   1   6  16 1640.09 409.284  15
   1  -6  16 2201.53 293.945   8
  -1  -6 -16 1903.64 376.873  11
  -1  -6 -16 1857.15 921.789   1
   1  -6  16 1834.07 364.830  10
   1  -6  16 2143.95 654.122   4
  -1   6 -16 1413.74 707.955   3
   1  -6  17 1088.88 298.306  10
  -1  -6 -17 1027.08 317.672  11
   1  -6  17 1226.20 240.933   8
  -1  -6 -17 813.303 523.138   1
   1   6  17 698.984 373.252  15
  -1  -6 -18 2677.94 311.503  13
  -1  -6 -18 2494.70 412.118  11
   1  -6  18 2253.73 293.525   8
   1   6  18 2532.80 510.677  15
   1  -6  18 2697.49 392.382  10
   1  -6  19 319.741 170.664   8
  -1  -6 -19 559.670 307.566  11
   1   6  19 1.15118 285.065  15
   1  -6  19-15.5502 201.079  10
  -1  -6 -19 653.294 202.731  13
  -1  -6 -20 358.512 176.792  13
   1  -6  20 223.563 225.065  10
  -1  -6 -20 370.058 280.102  11
   1   6  20 364.238 313.500  15
  -1  -6 -21 417.973 163.472  13
   1  -6  21 615.892 225.120  10
  -1  -6 -21 448.485 252.358  11
   1   6  21 191.496 282.252  15
   1  -6  22 127.855 135.105  10
  -1  -6 -22 159.804 206.263  11
  -1   6 -22 39.8790 228.108  13
   1   6  22 211.430 280.180  15
  -1  -6 -23 54.5439 168.076  11
  -1   6 -23 259.366 216.818  13
  -1  -6 -24 284.655 140.035  11
  -1   6 -24 472.266 189.568  13
  -1   6 -25-209.825 148.403  13
  -1  -6 -25-107.887 103.019  11
  -1   6 -26 206.531 90.8155  13
   1   7 -26 89.4515 79.3955  13
   1  -7 -26 121.333 80.7865  11
   1   7 -25 199.220 139.621  13
   1  -7 -25 79.4474 125.867  11
   1  -7 -24 772.005 198.611  11
   1   7 -24 913.581 203.998  13
   1  -7 -23 1481.55 195.629  13
   1  -7 -23 2116.65 312.052  11
   1   7 -23 2210.95 329.682  13
   1  -7 -23 1260.11 197.875  12
   1  -7 -22 968.879 310.864  11
   1   7 -22 768.657 280.544  13
  -1  -7  22 897.870 191.293   8
   1  -7 -22 948.781 208.263  13
  -1  -7  21 1430.12 252.508   8
   1  -7 -21 1453.12 257.773  13
   1  -7 -21 1657.18 351.190  11
  -1  -7  21 1482.64 258.136  10
  -1  -7  20 2392.09 334.924   8
  -1  -7  20 1817.16 309.008  10
  -1   7  20 1735.98 407.198  15
   1  -7 -20 2333.60 391.989  11
   1  -7 -20 1414.95 267.767  13
  -1  -7  19 467.978 243.789   8
  -1  -7  19 797.016 295.529  10
   1  -7 -19 353.933 207.033  13
   1  -7 -19 358.419 237.186  11
  -1   7  19 263.301 339.250  15
   1  -7 -18 270.692 205.563  13
   1  -7 -18 369.709 282.736  11
  -1   7  18 960.367 332.944  15
  -1  -7  18 660.722 270.678  10
  -1  -7  18 494.086 248.362   8
   1  -7 -17 3435.14 397.813  13
  -1  -7  17 3151.79 410.756   8
  -1   7  17 2541.77 467.302  15
   1  -7 -17 3148.68 446.310  11
  -1  -7  17 2493.93 395.745  10
   1  -7 -17 3717.90 1178.08   1
  -1  -7  17 1683.74 578.242   4
   1   7 -16 1128.61 551.792   3
  -1  -7  16 1006.16 554.624   4
  -1   7  16 1620.91 435.097  15
   1  -7 -16 1410.19 291.446  13
  -1  -7  16 1466.89 344.232  10
   1  -7 -16 394.078 845.874   1
   1  -7 -16 1592.10 340.190  11
  -1  -7  16 1497.23 320.519   8
  -1  -7  15 5941.79 479.036   8
   1  -7 -15 6343.68 497.162  13
  -1  -7  15 5507.12 540.829  10
  -1   7  15 5886.87 578.118  15
  -1  -7  15 4777.54 1036.21   4
   1  -7 -15 5734.19 529.838  11
   1  -7 -15 4370.53 1432.00   1
   1   7 -15 6528.20 1156.59   3
   1  -7 -14 14036.0 777.207  11
  -1  -7  14 16178.0 784.122  10
   1  -7 -14 16184.5 2621.87   1
  -1  -7  14 16101.6 690.651   8
   1   7 -14 14900.7 1577.11   3
  -1   7  14 17181.9 908.572  15
  -1  -7  14 14809.2 1672.77   4
   1   7 -13 106.840 459.838   3
  -1  -7  13 713.079 602.860   4
   1  -7 -13 119.926 718.356   1
   1  -7 -12 4756.59 1179.73   1
  -1  -7  12 4623.90 969.613   4
   1   7 -12 5987.02 954.563   3
   1  -7 -11-37.8455 594.815   1
   1   7 -11 442.724 430.438   3
  -1  -7  11 479.095 473.054   4
  -1  -7  10 1009.31 709.300   4
   1   7 -10 932.968 355.200   3
   1  -7 -10 730.098 540.346   1
   1   7  -9 3745.24 644.364   3
  -1  -7   9 3510.74 826.390   4
   1  -7  -9 4090.99 881.643   1
   1   7  -8 7333.44 781.687   3
  -1  -7   8 5028.50 885.938   4
   1  -7  -8 6138.12 922.431   1
   1  -7  -7 8370.94 999.266   1
   1  -7  -7 9677.82 842.511   5
   1   7  -7 8428.96 725.929   3
  -1  -7   7 7579.21 1017.85   4
   1  -7  -6 67504.7 2048.23   5
  -1  -7   6 66259.8 2705.08   4
   1  -7  -6 67520.5 2578.45   1
   1   7  -6 67920.4 1876.88   3
  -1  -7   5 9539.68 970.924   4
   1  -7  -5 10053.2 699.917   5
   1   7  -5 9506.47 633.348   3
  -1  -7   5 9599.15 888.822   1
  -1  -7   5 9089.61 645.261   5
   1  -7  -5 9728.35 957.079   1
  -1  -7   4 146258. 3239.95   1
  -1  -7   4 147375. 2475.98   5
   1  -7  -4 148873. 2617.91   5
   1   7  -4 142702. 2206.31   3
   1  -7  -4 143513. 3449.86   1
  -1  -7   4 146242. 3454.31   4
   1  -7  -3 10408.1 657.889   5
   1  -7  -3 10380.6 872.567   1
  -1  -7   3 10963.3 594.444   5
  -1  -7   3 10538.2 863.272   4
  -1  -7   3 10904.8 858.624   1
   1  -7  -2 22088.4 911.923   5
  -1  -7   2 22453.9 1233.18   1
  -1  -7   2 22310.1 760.631   5
  -1  -7   2 22550.5 1168.91   4
   1  -7  -2 22453.6 932.528   4
   1  -7  -2 22028.1 1245.58   1
   1  -7  -1 24586.0 944.226   5
  -1  -7   1 24700.9 745.918   5
  -1  -7   1 24524.5 1290.35   1
   1  -7  -1 25367.1 1015.61   4
   1  -7  -1 24871.1 1294.46   1
  -1  -7   1 23046.6 1162.61   4
  -1  -7   0 17217.3 573.745   5
   1  -7   0 17399.3 796.403   5
  -1  -7   0 16735.5 1071.01   1
   1  -7   0 16661.2 894.535   4
   1  -7   0 17280.7 1067.81   1
  -1  -7   0 17448.6 958.996   4
  -1  -7  -1 13993.7 1021.41   1
   1  -7   1 13669.2 966.441   1
  -1  -7  -1 14484.5 841.103   4
  -1  -7  -1 14287.1 516.374   5
   1  -7   1 13066.4 829.528   4
   1  -7   1 13641.0 732.349   5
   1  -7   2 7907.92 596.629   5
  -1  -7  -2 7840.10 407.341   5
   1  -7   2 8400.98 753.056   1
  -1  -7  -2 7947.86 766.391   1
   1  -7   2 7662.03 694.015   4
   1  -7   3 4431.55 607.833   4
   1  -7   3 4443.07 560.734   1
  -1  -7  -3 4853.22 641.187   1
   1  -7   3 4489.84 482.798   5
  -1  -7  -3 4572.13 328.177   5
   1  -7   4 10613.3 751.588   5
   1  -7   4 10481.7 867.072   1
  -1  -7  -4 11319.2 967.566   1
  -1  -7  -4 10742.1 547.304   5
   1  -7   4 10019.2 942.637   4
   1  -7   5 24479.7 1232.62   5
  -1  -7  -5 23844.2 1466.14   1
  -1  -7  -5 23251.8 898.738   5
   1  -7   5 22296.7 1563.94   4
  -1  -7  -6 11541.3 1112.22   1
  -1   7  -6 11065.5 740.828   3
  -1  -7  -6 10897.7 701.259   5
   1  -7   6 11256.0 908.103   5
   1  -7   6 10768.1 1208.64   4
   1  -7   7 2772.61 759.762   4
  -1   7  -7 3958.94 541.263   3
   1  -7   7 3879.44 592.211   5
  -1  -7  -7 3869.06 684.316   1
  -1   7  -8 1017.34 398.051   3
   1  -7   8 1039.32 537.936   4
  -1  -7  -8 1063.41 472.150   1
  -1  -7  -9 462.845 483.525   1
   1  -7   9 426.978 517.007   4
  -1   7  -9 956.525 392.758   3
   1  -7  10 20176.8 1990.05   4
  -1   7 -10 19672.6 1424.75   3
  -1  -7 -10 22329.4 1886.59   1
  -1  -7 -11 757.848 661.844   1
   1  -7  11 244.459 687.924   4
  -1   7 -11-198.364 406.478   3
   1  -7  12 3521.13 977.128   4
  -1  -7 -12 4148.02 1048.94   1
  -1   7 -12 3579.64 714.963   3
  -1  -7 -13 237.223 617.849   1
  -1   7 -13-659.804 516.948   3
   1  -7  13 101.695 155.264   8
   1  -7  13 282.091 537.129   4
  -1  -7 -13-103.738 197.535  11
  -1  -7 -14 3860.67 432.477  11
   1  -7  14 3908.43 465.143  10
   1  -7  14 3361.07 934.116   4
  -1  -7 -14 4610.51 1294.64   1
   1   7  14 3476.33 466.395  15
  -1   7 -14 3428.87 821.785   3
   1  -7  14 4394.55 391.137   8
  -1  -7 -15 24027.3 1044.55  11
  -1  -7 -15 22876.7 2606.42   1
   1  -7  15 22737.2 2117.47   4
   1  -7  15 23163.2 1092.37  10
   1   7  15 24192.7 1177.97  15
   1  -7  15 27133.6 939.379   8
   1  -7  16 9146.62 1344.40   4
   1   7  16 7665.87 720.141  15
   1  -7  16 8763.06 699.710  10
  -1  -7 -16 8910.15 658.059  11
   1  -7  16 9239.19 593.837   8
   1  -7  17 1745.35 366.350  10
   1   7  17 924.867 372.607  15
   1  -7  17 1555.00 296.724   8
  -1  -7 -17 1515.53 365.565  11
   1  -7  18 9933.03 600.676   8
   1   7  18 9994.57 871.978  15
   1  -7  18 9472.91 690.504  10
  -1  -7 -18 10363.6 720.961  11
   1  -7  19 449.481 230.138  10
  -1  -7 -19-141.984 259.109  11
   1   7  19 127.085 307.065  15
   1  -7  19 223.981 177.132   8
   1  -7  20 2688.11 357.021  10
   1   7  20 1986.94 428.249  15
  -1  -7 -20 2966.13 402.676  11
   1  -7  20 2515.61 299.756   8
   1  -7  21-67.7296 165.194  10
   1   7  21 180.468 270.633  15
  -1  -7 -21 78.0988 219.654  11
  -1  -7 -22 126.545 209.591  11
   1  -7  22-42.9030 134.832  10
  -1   7 -22 153.122 236.934  13
  -1   7 -23 742.671 240.583  13
  -1  -7 -23 875.534 198.990  11
  -1   7 -24 1635.19 232.778  13
  -1  -7 -24 1284.95 196.379  11
  -1  -7 -25 431.125 103.293  11
  -1   7 -25 389.255 119.759  13
   1   8 -25-8.85043 91.4125  13
   1  -8 -25 109.132 103.471  11
   1   8 -24-11.7545 129.598  13
   1  -8 -24-255.977 150.299  11
   1  -8 -24 0.97379 70.2132  12
   1   8 -23 184.848 160.939  13
   1  -8 -23-82.4326 165.956  11
   1  -8 -23 22.9075 114.002  12
  -1  -8  23 0.31091 95.7953   8
   1   8 -22-21.0284 182.980  13
  -1  -8  22 350.824 175.578   8
   1  -8 -22 33.1999 213.150  11
   1  -8 -22-239.468 151.796  12
   1   8 -21 1214.74 305.470  13
  -1  -8  21 1044.13 236.772   8
   1  -8 -21 966.751 284.913  11
  -1  -8  20-133.008 205.394   8
  -1  -8  20-282.474 226.846  10
   1  -8 -20-271.699 282.398  11
   1  -8 -19-11.3842 270.644  11
  -1  -8  19 581.146 251.685   8
  -1  -8  19 898.460 276.756  10
  -1  -8  18 1831.18 312.574   8
  -1  -8  18 1516.21 329.316  10
   1  -8 -18 1689.33 366.060  11
   1  -8 -17 110.899 275.101  11
  -1   8  17 109.500 282.611  15
  -1  -8  17 289.151 252.075   8
  -1  -8  17 367.068 261.341  10
   1  -8 -16 13835.0 2341.38   1
  -1  -8  16 11891.6 703.874   8
  -1  -8  16 12255.2 804.421  10
   1  -8 -16 11661.8 778.829  11
  -1  -8  16 10330.2 1374.41   4
  -1   8  16 11192.1 816.797  15
  -1  -8  15-335.606 223.187   8
  -1   8  15 424.951 274.640  15
  -1  -8  15 123.490 260.923  10
   1  -8 -15-21.2388 855.306   1
  -1  -8  15 100.864 503.351   4
   1  -8 -15 19.2859 273.070  11
  -1  -8  14 401.190 543.884   4
  -1  -8  14 164.568 247.424  10
   1  -8 -14 873.402 855.695   1
   1  -8 -14 270.303 263.385  11
  -1   8  14 220.199 214.320  15
  -1  -8  14 265.295 197.922   8
  -1  -8  13 761.145 291.840  10
  -1  -8  13 719.404 214.163   8
  -1  -8  13 179.949 578.506   4
   1  -8 -13 993.766 809.768   1
   1  -8 -13 514.575 245.489  11
  -1  -8  12 1277.10 683.926   4
   1  -8 -12 1738.84 794.544   1
  -1  -8  12 2290.58 341.285  10
  -1  -8  12 2081.86 280.876   8
   1  -8 -11 2405.40 611.067   5
  -1  -8  11 1529.61 656.010   4
   1  -8 -11 3123.61 923.067   1
   1  -8 -10 801.698 573.552   1
  -1  -8  10 1075.01 700.995   4
   1  -8 -10 421.372 335.739   5
  -1  -8   9 12228.5 1497.36   4
   1  -8  -9 13702.4 1150.71   5
   1  -8  -9 14116.8 1510.32   1
  -1  -8   8 10461.4 1317.48   4
   1  -8  -8 12093.5 1305.28   1
   1  -8  -8 12577.1 1018.90   5
  -1  -8   7 347.850 341.969   4
   1  -8  -7-250.554 423.025   1
   1  -8  -7 265.160 251.939   5
  -1  -8   6 6559.69 895.181   4
   1  -8  -6 6350.38 867.074   1
   1  -8  -6 6125.26 611.328   5
  -1  -8   5 1055.40 370.066   1
   1  -8  -5 1319.62 286.922   5
   1  -8  -5 1360.38 424.621   1
  -1  -8   5 1651.77 516.948   4
  -1  -8   4 1378.25 276.588   5
  -1  -8   4 1557.57 409.570   1
   1  -8  -4 1596.63 426.298   1
  -1  -8   4 2028.18 474.375   4
   1  -8  -4 1553.29 279.768   5
   1  -8  -3 210032. 3193.77   5
  -1  -8   3 208601. 4248.05   1
  -1  -8   3 200879. 4042.09   4
  -1  -8   3 213223. 2813.29   5
   1  -8  -3 205192. 4367.66   1
   1  -8  -2 5510.93 684.148   1
   1  -8  -2 6726.13 535.447   4
  -1  -8   2 6450.30 715.971   4
  -1  -8   2 6141.96 733.551   1
   1  -8  -2 5909.40 502.700   5
   1  -8  -1-52.0918 259.242   1
  -1  -8   1-22.3432 232.218   4
   1  -8  -1 313.167 176.152   5
   1  -8  -1-66.8880 160.137   4
  -1  -8   1 51.8282 271.159   1
   1  -8   0 15986.6 1130.07   1
  -1  -8   0 16755.3 1188.12   1
  -1  -8   0 17157.2 1010.32   4
   1  -8   0 16830.5 946.800   4
   1  -8   0 16025.7 822.739   5
  -1  -8  -1 28368.1 1560.67   1
  -1  -8  -1 30869.3 1314.29   4
   1  -8   1 29479.7 1142.25   5
   1  -8   1 29341.9 1303.87   4
   1  -8   1 28813.3 1490.89   1
   1  -8   2 477.853 177.426   5
   1  -8   2 645.532 298.030   4
  -1  -8  -2 542.361 354.942   1
   1  -8   2 417.281 243.354   1
  -1  -8  -3 2994.39 565.881   1
   1  -8   3 3167.31 536.684   1
   1  -8   3 3108.79 528.420   4
   1  -8   3 3496.41 436.930   5
   1  -8   4-91.0056 254.852   1
  -1  -8  -4 29.7900 276.782   1
   1  -8   4 145.769 247.186   4
   1  -8   4 168.402 168.179   5
  -1  -8  -5-379.607 413.565   1
   1  -8   5 305.578 236.403   5
   1  -8   5 660.229 494.465   4
  -1  -8  -6 3829.43 711.159   1
   1  -8   6 3584.07 750.908   4
   1  -8   6 3304.38 522.114   5
   1  -8   7 243.491 456.658   4
  -1  -8  -7 423.320 370.082   1
   1  -8   7 677.876 296.826   5
   1  -8   8 6927.19 1214.40   4
  -1  -8  -8 8191.88 1095.28   1
  -1  -8  -9 15580.6 1599.29   1
   1  -8   9 12908.7 1691.85   4
   1  -8  10 1280.32 706.997   4
  -1  -8 -10 385.910 504.574   1
   1  -8  11 18469.7 2122.79   4
   1  -8  11 19906.1 841.167  10
  -1  -8 -11 21587.5 2183.24   1
   1  -8  12 15474.2 813.076  10
   1  -8  12 16260.7 687.584   8
  -1  -8 -12 17070.2 2140.20   1
   1  -8  12 16637.4 1998.18   4
  -1  -8 -12 15999.8 757.408  11
   1  -8  13 4583.54 494.359  10
   1  -8  13 5219.86 1108.74   4
  -1  -8 -13 4822.70 490.717  11
   1  -8  13 5417.71 445.527   8
  -1  -8 -13 4623.94 1220.40   1
   1  -8  14 1210.32 623.146   4
  -1  -8 -14 147.382 232.261  11
  -1  -8 -14 34.3445 665.910   1
   1  -8  14-136.234 204.525   8
   1  -8  14 107.522 288.201  10
   1  -8  15-352.849 561.873   4
   1  -8  15 90.5055 294.488  10
   1  -8  15 191.373 213.471   8
  -1  -8 -15-538.023 646.861   1
   1   8  15-82.6310 268.838  15
  -1  -8 -15 44.5953 237.229  11
  -1  -8 -16-263.825 249.185  11
   1  -8  16 185.406 232.767   8
   1  -8  16 565.267 339.663  10
   1   8  16 260.386 278.657  15
   1  -8  17 569.777 238.768   8
  -1  -8 -17 271.745 243.049  11
   1   8  17 532.871 315.423  15
   1  -8  17 272.541 241.872  10
   1  -8  18 386.733 275.904  10
  -1  -8 -18 1252.90 339.866  11
   1   8  18 935.910 360.647  15
   1  -8  18 493.086 213.219   8
   1  -8  19 3990.36 384.012   8
   1  -8  19 3751.03 420.364  10
   1   8  19 3525.69 496.179  15
  -1  -8 -19 4463.33 483.704  11
   1  -8  20 468.158 189.825   8
  -1  -8 -20-175.384 229.032  11
   1  -8  20 0.40778 190.688  10
   1  -8  21 469.669 195.573  10
   1  -8  21 166.951 148.018   8
  -1  -8 -21 552.398 231.415  11
  -1   8 -22 3.88068 183.629  13
  -1  -8 -22-157.761 167.144  11
  -1  -8 -23 245.902 145.597  11
  -1  -8 -23 422.399 127.459  12
  -1  -8 -24 333.830 110.848  11
  -1  -8 -24 118.112 66.5858  12
  -1   8 -24 428.090 128.647  13
  -1  -8 -25 105.049 65.9463  11
   1  -9 -25 679.895 112.875  11
   1   9 -24-6.34430 87.5672  13
   1  -9 -24 115.031 108.694  11
   1  -9 -24-8.51098 55.5781  12
   1  -9 -23 45.6791 88.5599  12
   1  -9 -23 0.13898 145.829  11
   1   9 -23 234.906 131.462  13
  -1  -9  23-28.2851 99.3952   8
   1  -9 -22 347.300 144.651  12
   1  -9 -22 583.726 217.834  11
   1   9 -22 445.294 162.197  13
  -1  -9  22 602.436 181.524   8
  -1  -9  21 46.0601 167.667   8
   1  -9 -21-121.682 219.834  11
   1   9 -21-127.876 181.031  13
   1  -9 -21 186.982 153.476  12
  -1  -9  20 221.924 208.004   8
   1  -9 -20 697.492 283.264  11
  -1  -9  19 1300.67 305.684  10
   1  -9 -19 429.360 274.056  11
  -1  -9  19 1019.22 295.989   8
  -1  -9  18 2007.73 349.969   8
  -1  -9  18 2376.77 373.089  10
   1  -9 -18 2294.15 395.733  11
   1  -9 -17 2940.61 440.596  11
  -1  -9  17 2965.47 413.305  10
  -1  -9  17 3353.97 415.909   8
   1  -9 -16 50.3870 248.063  11
  -1  -9  16 795.034 337.057  10
  -1  -9  16 368.712 251.226   8
  -1  -9  15 1470.29 324.167  10
  -1  -9  15 1945.85 350.839   8
   1  -9 -15 1683.12 383.209  11
   1  -9 -14-232.536 730.163   1
  -1  -9  14 723.206 297.447   8
   1  -9 -14-9.52096 227.715  11
  -1  -9  14-98.6165 427.576   4
  -1  -9  14 234.150 254.553  10
  -1  -9  13 17831.1 588.941   6
  -1  -9  13 18649.7 810.079   8
   1  -9 -13 18141.6 2446.38   1
  -1  -9  13 19670.6 1977.04   4
   1  -9 -13 17234.4 893.612  11
  -1  -9  13 18812.9 929.716  10
  -1  -9  12 17938.9 882.865  10
  -1  -9  12 17764.2 542.535   6
  -1  -9  12 18390.6 765.273   8
   1  -9 -12 16979.9 825.991  11
   1  -9 -12 16789.7 2184.80   1
  -1  -9  12 19693.5 1999.85   4
  -1  -9  11 3911.19 1021.91   4
   1  -9 -11 2787.70 327.912  11
  -1  -9  11 4208.80 443.892  10
   1  -9 -11 2885.68 956.240   1
  -1  -9  11 3812.56 366.077   8
  -1  -9  11 3507.82 240.445   6
   1  -9 -10-278.233 510.462   1
  -1  -9  10-417.010 664.181   4
  -1  -9   9 864.377 663.550   4
   1  -9  -9 1950.19 711.200   1
   1  -9  -8 11293.7 1350.11   1
  -1  -9   8 11324.2 1395.46   4
  -1  -9   7 10134.3 1258.03   4
   1  -9  -7 12073.1 1290.46   1
  -1  -9   6 1896.63 517.937   4
   1  -9  -6 1421.50 529.406   1
   1  -9  -5 28968.4 1824.46   1
  -1  -9   5 27907.9 1715.87   4
  -1  -9   5 30241.1 1691.24   1
  -1  -9   4 1601.98 464.413   4
  -1  -9   4 1760.64 502.614   1
   1  -9  -4 1724.30 483.299   1
  -1  -9   3 457.127 314.390   4
  -1  -9   3 525.819 394.192   1
   1  -9  -3 226.098 311.244   1
   1  -9  -2 2518.50 533.974   1
  -1  -9   2 2838.96 487.321   4
  -1  -9   2 2768.81 567.748   1
   1  -9  -1 1552.35 285.189   5
   1  -9  -1 1822.22 474.829   1
  -1  -9   1 1946.95 493.262   1
   1  -9  -1 1921.14 340.388   4
  -1  -9   1 2161.32 435.636   4
  -1  -9   0 609.165 262.927   4
   1  -9   0 194.776 140.532   5
  -1  -9   0 525.154 360.086   1
   1  -9   0 976.271 393.841   1
   1  -9   0 411.694 235.605   4
  -1  -9  -1 38704.8 1899.54   1
   1  -9   1 38429.7 1829.39   1
   1  -9   1 39322.2 1373.92   5
   1  -9   1 39083.3 1610.73   4
  -1  -9  -2 7956.74 900.781   1
   1  -9   2 8526.81 659.005   5
   1  -9   2 8299.24 778.467   4
   1  -9   2 8126.79 852.555   1
  -1  -9  -3 23368.1 1545.96   1
   1  -9   3 22596.2 1385.38   4
   1  -9   3 25321.9 1175.08   5
   1  -9   3 24295.3 1457.74   1
   1  -9   4 4636.98 687.738   1
   1  -9   4 4066.26 527.490   5
   1  -9   4 4004.26 684.646   4
  -1  -9  -4 4291.12 711.160   1
   1  -9   5 3048.57 471.884   5
  -1  -9  -5 2746.78 609.994   1
   1  -9   5 2939.63 603.899   4
  -1  -9  -6 18826.1 1576.67   1
   1  -9   6 18345.8 1186.36   5
   1  -9   6 17446.2 1547.46   4
  -1  -9  -7 4128.32 840.851   1
   1  -9   7 3519.92 875.858   4
   1  -9   8-9.16576 471.440   4
  -1  -9  -8-120.319 403.428   1
   1  -9   9 5550.57 1243.88   4
  -1  -9  -9 6247.15 1047.27   1
   1  -9  10 1444.07 275.401  10
  -1  -9 -10 829.884 569.851   1
   1  -9  10 1449.65 769.040   4
   1  -9  10 1058.09 216.486   8
  -1  -9 -11 7178.53 1377.61   1
   1  -9  11 7091.52 1469.39   4
   1  -9  11 5360.91 419.690   8
  -1  -9 -11 4577.21 440.954  11
   1  -9  11 4551.33 470.972  10
   1  -9  12 904.942 745.039   4
  -1  -9 -12-66.7520 658.330   1
   1  -9  12 319.836 213.201   8
   1  -9  12 608.295 298.982  10
  -1  -9 -12 540.594 231.969  11
   1  -9  13 894.374 352.580  10
   1  -9  13 396.300 209.886   8
   1  -9  13 1215.42 708.626   4
  -1  -9 -13 1037.60 286.967  11
  -1  -9 -13 590.981 741.179   1
   1  -9  14 112.511 563.324   4
   1  -9  14 514.336 217.707   8
  -1  -9 -14 267.484 267.965  11
  -1  -9 -14 1004.95 720.062   1
   1  -9  14 324.517 291.349  10
   1  -9  15 440.987 281.496  10
  -1  -9 -15 661.943 275.712  11
   1  -9  15 933.634 285.629   8
   1  -9  16 1882.29 309.145   8
  -1  -9 -16 1693.71 370.718  11
   1  -9  16 1536.47 375.450  10
  -1  -9 -17 368.999 249.831  11
   1  -9  17 435.363 300.322  10
   1  -9  17 206.330 212.838   8
   1  -9  18 2365.39 350.938   8
   1  -9  18 3139.07 418.084  10
  -1  -9 -18 2484.78 396.383  11
   1  -9  19 13059.6 680.687   8
   1  -9  19 14605.1 768.720  10
  -1  -9 -19 14622.7 799.451  11
  -1  -9 -20 1708.41 337.724  11
   1  -9  20 1340.55 259.608   8
   1  -9  20 1147.03 278.390  10
   1  -9  21 281.331 140.512   8
  -1   9 -21 701.764 239.445  13
  -1  -9 -21 564.659 216.810  11
   1  -9  22 264.113 110.624   8
  -1  -9 -22 99.5474 154.677  11
  -1   9 -22 74.4512 146.703  13
  -1  -9 -22 153.698 130.160  12
  -1   9 -23 519.727 138.915  13
  -1  -9 -23 769.684 127.871  12
  -1  -9 -24-65.5569 94.6084  11
   1 -10 -24 196.877 90.3540  11
   1 -10 -23 545.283 111.892  12
  -1 -10  23 255.537 96.7062   8
   1 -10 -23 429.303 137.249  11
   1 -10 -22 418.137 148.332  12
  -1 -10  22 570.931 161.523   8
   1  10 -22 119.233 115.309  13
   1 -10 -22 794.271 195.686  11
  -1 -10  21 238.754 169.033   8
   1 -10 -21 237.833 164.682  12
   1 -10 -21 385.839 195.082  11
   1  10 -21 423.484 179.588  13
   1  10 -20 734.327 221.280  13
  -1 -10  20 845.823 232.973   8
   1 -10 -20 707.721 233.973  12
   1 -10 -20 934.727 250.106  11
   1 -10 -19 799.349 278.305  11
   1 -10 -19 540.839 241.167  12
  -1 -10  19 858.540 266.421   8
   1 -10 -18 83.0429 227.408  11
  -1 -10  18 322.461 275.474  10
  -1 -10  18 436.525 265.422   8
   1 -10 -17 721.161 295.205  11
  -1 -10  17 410.709 265.976   8
  -1 -10  17 284.683 267.797  10
   1 -10 -16-140.078 244.170  11
  -1 -10  16 114.625 228.179   8
  -1 -10  16 0.27733 257.340  10
   1 -10 -15 418.584 301.791  11
  -1 -10  15 298.064 262.294  10
  -1 -10  15 611.062 270.580   8
  -1 -10  14-25.2419 130.208   6
   1 -10 -14 88.8886 244.075  11
  -1 -10  14 201.152 236.600  10
  -1 -10  14 92.1109 220.789   8
  -1 -10  13 1279.17 661.526   4
  -1 -10  13 292.751 157.215   6
  -1 -10  13 260.846 198.083   8
   1 -10 -13 454.727 263.358  11
  -1 -10  13 398.729 284.613  10
   1 -10 -13 628.324 635.969   1
   1 -10 -12 2662.90 383.794  11
  -1 -10  12 2846.79 443.140  10
  -1 -10  12 2284.02 229.786   6
   1 -10 -12 1348.33 649.173   1
  -1 -10  12 2566.31 361.540   8
  -1 -10  12 2133.89 809.617   4
   1 -10 -11 160.440 583.703   1
  -1 -10  11 251.643 272.437  10
  -1 -10  11 274.726 122.800   6
  -1 -10  11 8.72538 198.880   8
   1 -10 -11 309.617 233.876  11
  -1 -10  11 881.340 708.862   4
  -1 -10  10 560.609 215.789  14
   1 -10 -10 205.720 502.130   1
  -1 -10  10 132.305 107.184   6
   1 -10 -10-98.7543 172.251  11
  -1 -10  10 255.338 252.412  10
  -1 -10  10-242.214 205.070   8
  -1 -10  10 790.542 728.055   4
  -1 -10   9 1869.59 329.145  10
   1 -10  -9 1450.93 678.236   1
  -1 -10   9 1625.18 186.544   6
  -1 -10   9 1674.82 249.086   8
  -1 -10   9 1138.18 560.085   4
  -1 -10   9 1918.72 318.479   9
   1 -10  -8 5347.99 1010.79   1
  -1 -10   8 4299.68 1017.93   4
  -1 -10   7 741.361 528.261   4
   1 -10  -7 669.985 471.312   1
  -1 -10   6 6902.20 948.040   4
   1 -10  -6 6744.85 984.763   1
   1 -10  -5 979.301 525.383   1
  -1 -10   5 356.040 301.463   4
  -1 -10   5 1053.52 437.975   1
  -1 -10   4 35705.9 1892.40   1
   1 -10  -4 34145.2 1980.59   1
  -1 -10   4 34094.3 1822.58   4
   1 -10  -3 4537.28 729.312   1
  -1 -10   3 5439.77 769.205   1
  -1 -10   3 5375.77 728.941   4
  -1 -10   2 4700.70 737.676   1
   1 -10  -2 4357.74 740.288   1
  -1 -10   2 4593.72 642.539   4
   1 -10  -1 6952.05 855.990   1
  -1 -10   1 7029.27 872.119   1
   1 -10  -1 7338.98 638.124   4
  -1 -10   1 6829.57 715.632   4
  -1 -10   0-143.693 311.966   4
  -1 -10   0 422.944 427.546   1
   1 -10   0-113.507 246.965   4
   1 -10   0 633.021 395.543   1
   1 -10   1 445.480 310.138   1
   1 -10   1 350.918 332.605   4
  -1 -10  -1-141.034 377.099   1
   1 -10   2 6380.50 800.633   1
   1 -10   2 6508.62 705.296   4
  -1 -10  -2 6460.76 860.166   1
  -1 -10  -3 537.940 384.532   1
   1 -10   3 736.172 325.110   1
   1 -10   3 783.361 390.488   4
   1 -10   4 1097.79 444.854   1
   1 -10   4 1259.30 463.188   4
  -1 -10  -4 850.216 418.779   1
  -1 -10  -5-78.9799 353.211   1
   1 -10   5 747.296 416.077   4
  -1 -10  -6-228.415 412.744   1
   1 -10   6-45.3106 328.183   4
  -1 -10  -7 879.584 536.441   1
   1 -10   7 396.657 480.566   4
   1 -10   8 2196.27 271.885   8
   1 -10   8 2318.81 419.998   9
  -1 -10  -8 2173.52 709.845   1
   1 -10   8 1808.32 320.773  10
  -1 -10  -9 3332.96 365.002  11
   1 -10   9 3633.41 452.535  10
   1 -10   9 2772.78 219.411   6
   1 -10   9 3205.44 330.518   8
  -1 -10  -9 3326.34 836.715   1
   1 -10   9 1994.60 801.763   4
   1 -10  10 49487.7 902.813   6
  -1 -10 -10 58685.6 3458.40   1
   1 -10  10 51028.1 1287.48   8
  -1 -10 -10 48638.6 1311.30  11
   1 -10  10 53316.8 1560.54  10
   1 -10  10 43899.8 3215.80   4
   1 -10  11 1996.78 396.879  10
  -1 -10 -11 2182.04 364.123  11
   1 -10  11 1918.04 319.064   8
   1 -10  11 1578.46 716.225   4
   1 -10  11 1702.09 183.081   6
  -1 -10 -11 1562.45 612.577   1
   1 -10  12 1041.57 327.296  10
  -1 -10 -12 872.740 314.999  11
   1 -10  12 911.361 252.004   8
   1 -10  12 518.043 492.408   4
  -1 -10 -12 1213.54 816.247   1
   1 -10  13-162.013 258.106  10
   1 -10  13-76.0247 206.097   8
  -1 -10 -13 17.1903 224.390  11
   1 -10  14 371.981 234.790   8
  -1 -10 -14 299.395 258.291  11
   1 -10  14 505.715 287.952  10
   1 -10  15 296.206 256.885   8
   1 -10  15 207.019 280.655  10
  -1 -10 -15-262.433 280.030  11
   1 -10  16 836.299 363.755  10
  -1 -10 -16 637.521 294.614  11
   1 -10  16 401.005 247.013   8
  -1 -10 -17-579.649 287.255  11
   1 -10  17-190.056 238.950   8
   1 -10  17-140.405 276.224  10
  -1 -10 -18 2523.97 392.080  11
   1 -10  18 2615.39 381.689  10
   1 -10  18 2416.31 361.046   8
  -1 -10 -19 410.256 240.540  11
   1 -10  19 99.3701 201.340  10
   1 -10  19 31.0003 187.704   8
   1 -10  20-55.4596 168.209   8
  -1 -10 -20 78.1805 177.839  11
  -1 -10 -21 12.2673 134.675  12
   1 -10  21-19.8032 124.910   8
  -1  10 -21 41.3294 142.214  13
  -1 -10 -21 45.8433 164.572  11
  -1  10 -22 31.0082 103.318  13
  -1 -10 -22 27.9302 121.400  11
  -1 -10 -22 31.0940 96.9231  12
   1 -10  22 23.4732 79.2469   8
  -1 -10 -23 80.6202 64.9553  12
  -1 -10 -23-31.1928 94.4743  11
   1 -11 -23-1.34606 87.5227  11
   1 -11 -23 121.575 67.8853  12
   1 -11 -22 31.0273 120.381  11
   1 -11 -22-61.8278 95.3874  12
  -1 -11  22 72.7306 99.5897   8
   1 -11 -21 2214.71 274.238  11
  -1 -11  21 2162.26 252.239   8
   1 -11 -21 1759.00 227.328  12
   1 -11 -20 413.460 168.717  12
   1 -11 -20 416.983 206.986  11
  -1 -11  20 310.416 196.083   8
   1 -11 -19 364.522 213.286  11
   1 -11 -19 139.561 179.376  12
  -1 -11  19 53.8971 188.103   8
  -1 -11  18 59.9682 228.487   8
   1 -11 -18 273.700 240.448  11
   1 -11 -18 75.6642 193.646  12
  -1 -11  17 260.778 257.844   8
   1 -11 -17 216.288 250.526  12
   1 -11 -17 40.4053 221.806  11
  -1 -11  16 1611.98 346.506   8
  -1 -11  16 1031.24 299.271  10
   1 -11 -16 1733.46 366.517  11
   1 -11 -16 1644.11 374.705  12
   1 -11 -15 490.465 305.236  11
  -1 -11  15 55.0661 271.384  10
  -1 -11  15 91.4587 240.243   8
  -1 -11  14 3564.05 442.128   8
   1 -11 -14 2710.81 412.321  11
  -1 -11  14 2467.66 281.800   6
  -1 -11  14 3335.76 464.925  10
   1 -11 -13 2356.36 398.957  11
  -1 -11  13 2296.31 260.705   6
  -1 -11  13 2874.60 425.105  10
  -1 -11  13 2285.78 349.527   8
  -1 -11  12 13839.6 1662.24   4
  -1 -11  12 12705.1 782.356  10
   1 -11 -12 11959.7 717.834  11
   1 -11 -12 10074.3 1495.63   1
  -1 -11  12 11646.6 521.338   6
  -1 -11  12 11662.4 686.366   8
  -1 -11  11 13911.1 549.652   6
  -1 -11  11 13272.9 1670.41   4
  -1 -11  11 10776.4 648.586  14
  -1 -11  11 14928.8 861.284  10
   1 -11 -11 14775.2 759.853  11
  -1 -11  11 14750.6 745.215   8
   1 -11 -11 12863.2 1688.32   1
  -1 -11  10 2550.49 397.886  10
   1 -11 -10 2454.98 772.299   1
  -1 -11  10 2136.88 244.629   6
  -1 -11  10 1107.54 661.208   4
  -1 -11  10 2055.06 323.720   8
  -1 -11  10 1956.72 349.964  14
   1 -11  -9 198.023 521.408   1
  -1 -11   9 668.502 309.924   9
  -1 -11   9 41.3101 224.822  14
  -1 -11   9 748.947 633.757   4
  -1 -11   9 297.780 130.251   6
  -1 -11   9-217.363 281.198  10
   1 -11  -9 485.619 320.758  12
  -1 -11   9 172.681 220.420   8
   1 -11  -8 384.968 273.782  12
  -1 -11   8 383.975 236.464   9
  -1 -11   8 60.6762 440.092   4
  -1 -11   8 436.397 139.485   6
   1 -11  -8 474.950 548.877   1
  -1 -11   8 262.057 231.089  14
  -1 -11   8 449.611 275.279  10
  -1 -11   8 463.917 202.571   8
  -1 -11   7 5555.44 334.949   6
  -1 -11   7 4985.53 451.692  14
   1 -11  -7 4369.92 878.925   1
  -1 -11   7 6086.69 403.898   8
  -1 -11   7 5904.67 998.328   4
  -1 -11   7 6930.66 579.916   9
   1 -11  -7 5439.14 538.525  12
  -1 -11   7 6641.98 561.705  10
   1 -11  -6 8441.24 583.223  12
  -1 -11   6 9378.01 620.130   9
  -1 -11   6 10213.1 629.552  10
   1 -11  -6 9865.74 541.845  14
  -1 -11   6 8527.44 404.826   6
  -1 -11   6 9042.04 1130.94   4
  -1 -11   6 8636.85 578.561  14
   1 -11  -6 7408.29 1086.52   1
  -1 -11   6 9352.31 467.293   8
  -1 -11   5 543.086 137.420   6
   1 -11  -5 520.750 500.384   1
  -1 -11   5 280.111 211.902   9
  -1 -11   5 703.980 411.818   1
   1 -11  -5 723.035 238.560  14
  -1 -11   5 772.054 415.727   4
  -1 -11   4 1688.82 493.175   4
   1 -11  -4 2547.65 699.219   1
  -1 -11   4 3283.03 672.285   1
   1 -11  -3 1702.07 610.236   1
  -1 -11   3 1039.72 437.872   4
  -1 -11   3 1514.13 530.449   1
  -1 -11   2 13996.1 1116.53   4
   1 -11  -2 14719.2 1349.47   1
  -1 -11   2 14163.9 1266.07   1
  -1 -11   1 1324.81 437.185   1
  -1 -11   1 1655.34 455.218   4
   1 -11  -1 1739.82 544.741   1
  -1 -11   0 2105.51 519.472   1
   1 -11   0 3245.40 479.430   4
   1 -11   0 2460.99 594.886   1
  -1 -11  -1 3104.36 671.716   1
   1 -11   1 2850.96 591.691   1
   1 -11   1 3127.85 537.340   4
  -1 -11  -2 12347.8 1265.54   1
   1 -11   2 12306.3 1001.70   4
   1 -11   2 13330.4 1205.13   1
   1 -11   3 11112.6 1123.63   1
   1 -11   3 10835.0 1019.61   4
  -1 -11  -3 11366.7 1244.31   1
  -1 -11  -4 12660.9 579.933  14
  -1 -11  -4 10575.5 1205.26   1
   1 -11   4 12782.6 737.771   9
   1 -11   4 11659.7 1179.96   1
   1 -11   4 11071.2 1075.89   4
  -1 -11  -5 8036.21 621.559   9
   1 -11   5 9073.18 472.277   8
   1 -11   5 9473.74 677.882   9
  -1 -11  -5 9400.57 506.926  14
   1 -11   5 8228.71 1018.23   4
  -1 -11  -5 8301.52 1152.92   1
  -1 -11  -5 9659.75 600.029  12
  -1 -11  -6 5461.14 392.403  14
  -1 -11  -6 4322.73 472.662   9
   1 -11   6 4095.76 358.135  14
   1 -11   6 4460.32 810.441   4
   1 -11   6 5742.48 555.702   9
   1 -11   6 4945.58 378.759   8
   1 -11   6 5415.66 531.030  10
   1 -11   6 3755.08 265.497   6
  -1 -11  -6 5205.73 919.330   1
   1 -11   7 4992.27 516.439  10
  -1 -11  -7 5484.18 1008.86   1
  -1 -11  -7 4177.70 522.785   9
   1 -11   7 4744.14 403.041  14
   1 -11   7 5126.73 414.247   8
   1 -11   7 6389.02 593.573   9
  -1 -11  -7 6011.56 526.801  14
   1 -11   7 5521.53 986.196   4
   1 -11   7 4679.75 304.823   6
   1 -11   8 4280.24 510.007  10
   1 -11   8 5379.87 1045.70   4
  -1 -11  -8 3750.41 472.353   9
   1 -11   8 3950.19 281.148   6
   1 -11   8 3378.15 328.318  14
  -1 -11  -8 4105.17 874.712   1
   1 -11   8 4269.91 380.844   8
   1 -11   9 262.194 484.349   4
   1 -11   9 275.013 278.318  10
  -1 -11  -9 341.899 215.950   9
  -1 -11  -9 529.687 512.848   1
   1 -11   9 550.384 142.244   6
   1 -11   9 315.926 205.049   8
   1 -11  10-343.006 547.584   4
  -1 -11 -10 167.755 210.620  11
   1 -11  10 318.926 292.837  10
  -1 -11 -10 247.553 186.843   9
   1 -11  10 438.831 254.175   8
  -1 -11 -10 181.836 532.328   1
   1 -11  10 244.694 110.967   6
   1 -11  11 154.660 256.687  10
   1 -11  11 529.686 266.810   8
  -1 -11 -11 105.699 655.534   1
  -1 -11 -11 700.645 296.955  11
   1 -11  11 308.192 126.493   6
   1 -11  11 710.085 492.525   4
   1 -11  12-38.0293 112.718   6
   1 -11  12 170.175 225.739   8
  -1 -11 -12 231.374 250.126  11
   1 -11  12 46.2925 263.954  10
   1 -11  13-46.6308 231.846   8
   1 -11  13 502.421 292.745  10
  -1 -11 -13-170.467 249.480  11
   1 -11  14 513.589 300.815  10
   1 -11  14 55.3521 245.949   8
  -1 -11 -14-4.45077 235.698  11
   1 -11  15 1629.13 356.480  10
  -1 -11 -15 1267.50 300.663  11
   1 -11  15 1538.48 336.651   8
   1 -11  16 402.267 304.241  10
   1 -11  16 279.383 245.006   8
  -1 -11 -16 148.043 284.108  11
  -1 -11 -17 274.529 236.551  11
   1 -11  17 477.512 223.231   8
   1 -11  17 416.491 288.378  10
   1 -11  18 272.284 231.730  10
   1 -11  18 342.941 232.275   8
  -1 -11 -18 635.443 279.253  11
  -1 -11 -19 1674.88 296.822  11
  -1 -11 -19 1512.71 277.560  12
   1 -11  19 1323.40 265.891   8
  -1  11 -20 178.194 126.555  13
   1 -11  20 647.699 187.471   8
  -1 -11 -20 439.200 168.671  12
  -1 -11 -20 469.260 174.117  11
   1 -11  21 2851.39 241.084   8
  -1 -11 -21 2415.75 247.873  11
  -1 -11 -21 2324.22 234.932  12
  -1 -11 -22 548.568 121.346  11
  -1 -11 -22 508.967 110.611  12
   1 -12 -22 2024.12 153.355  12
  -1 -12  22 1960.88 150.342   8
   1 -12 -22 2197.14 174.228  11
   1 -12 -21 825.802 152.848  11
  -1 -12  21 741.800 148.074   8
   1 -12 -21 835.078 148.701  12
  -1 -12  20 321.212 164.816   8
   1 -12 -20 234.077 133.952  12
   1 -12 -20 547.396 183.227  11
  -1 -12  19 3192.73 332.897   8
   1 -12 -19 2757.94 327.888  12
   1 -12 -19 3391.28 333.396  11
  -1 -12  18 35.8803 219.756   8
   1 -12 -18 494.947 241.229  12
   1 -12 -18 157.728 206.410  11
  -1 -12  17 514.691 276.124   8
   1 -12 -17 437.526 246.565  12
   1 -12 -17 821.945 271.454  11
   1 -12 -16 2270.87 345.915  11
   1 -12 -16 1825.62 363.469  12
  -1 -12  16 1738.93 351.040   8
  -1 -12  15 355.626 263.553   8
   1 -12 -15 202.380 224.181  11
   1 -12 -15-80.9143 235.688  12
  -1 -12  14 1651.89 344.445   8
   1 -12 -14 1670.53 419.070  12
  -1 -12  14 1308.01 231.673   6
   1 -12 -14 1133.05 282.062  11
  -1 -12  13 790.916 284.567   8
   1 -12 -13-20.9986 261.520  12
  -1 -12  13 477.290 159.389   6
   1 -12 -13 762.800 275.453  11
  -1 -12  12 445.169 158.856   6
  -1 -12  12 292.843 217.184   8
   1 -12 -12 92.0029 278.313  12
   1 -12 -12 343.921 247.561  11
  -1 -12  12 516.540 289.537  10
  -1 -12  11 1012.30 303.277  10
   1 -12 -11 1327.75 394.070  12
  -1 -12  11 1791.20 314.908   8
  -1 -12  11 1274.67 206.941   6
  -1 -12  11 775.311 290.829  14
  -1 -12  10 1654.52 371.711  10
  -1 -12  10 1186.93 299.462   8
   1 -12 -10 1371.74 376.319  12
  -1 -12  10 435.920 250.766  14
  -1 -12  10 1141.75 197.480   6
   1 -12  -9 587.841 325.586  12
  -1 -12   9 465.934 313.060   9
  -1 -12   9 226.050 210.977   8
   1 -12  -9-191.250 442.651   1
  -1 -12   9 495.775 264.732  14
  -1 -12   9 357.647 151.335   6
  -1 -12   9 748.314 428.847   4
  -1 -12   8 248.273 299.435  14
  -1 -12   8 518.752 162.049   6
   1 -12  -8-28.1535 525.596   1
   1 -12  -8 474.196 280.675  12
  -1 -12   8 515.038 251.559   8
  -1 -12   8 29.9989 447.176   4
  -1 -12   8 375.560 318.203   9
   1 -12  -7 1298.59 350.996  12
  -1 -12   7 1424.03 515.712   4
  -1 -12   7 1427.19 224.079   6
  -1 -12   7 1605.43 353.533   9
  -1 -12   7 1420.70 350.994  14
   1 -12  -7 1085.39 251.458   9
  -1 -12   7 1327.73 256.593   8
   1 -12  -7 1286.23 411.198   1
  -1 -12   6 2429.91 268.406   6
   1 -12  -6 2132.20 666.135   1
  -1 -12   6 2839.70 624.442   4
   1 -12  -6 2627.57 407.647  12
  -1 -12   6 2548.36 282.424   8
   1 -12  -6 2560.03 354.507   9
  -1 -12   6 2721.74 415.862   9
  -1 -12   6 2305.52 372.262  14
   1 -12  -5 8578.50 1250.09   1
  -1 -12   5 7990.30 433.885   8
   1 -12  -5 10201.9 581.711  14
  -1 -12   5 9970.00 652.996  14
   1 -12  -5 7768.54 563.439   9
  -1 -12   5 9024.47 662.768   9
  -1 -12   5 8093.42 433.785   6
   1 -12  -5 8837.15 603.217  12
  -1 -12   5 8984.72 1027.83   4
  -1 -12   4-126.495 278.752  14
   1 -12  -4 749.738 259.055  12
   1 -12  -4 327.142 387.329   1
   1 -12  -4 710.163 252.274   9
  -1 -12   4 353.082 320.007   4
  -1 -12   4 688.065 268.288   9
  -1 -12   4 431.073 152.044   6
   1 -12  -4 282.515 246.140  14
  -1 -12   4-171.472 359.059   1
   1 -12  -3 15654.8 719.084  14
  -1 -12   3 13805.0 1127.55   4
  -1 -12   3 14940.2 806.857   9
  -1 -12   3 14915.1 755.745  14
   1 -12  -3 12789.3 721.356   9
  -1 -12   3 14277.9 1334.84   1
   1 -12  -3 14283.1 668.084  12
  -1 -12   3 14575.9 632.825  16
   1 -12  -3 14284.2 1431.72   1
  -1 -12   2 3429.90 440.258   9
  -1 -12   2 4183.59 739.211   1
  -1 -12   2 4595.32 388.472  16
   1 -12  -2 3740.67 334.385  12
   1 -12  -2 3935.28 731.088   1
  -1 -12   2 3240.75 568.738   4
  -1 -12   2 4854.77 460.016  14
   1 -12  -2 3517.47 419.250   9
   1 -12  -2 4296.10 432.679  14
   1 -12  -1 62.9255 234.880   9
  -1 -12   1 207.140 261.776   9
   1 -12  -1 74.9701 134.150  12
   1 -12  -1 254.419 338.628   1
  -1 -12   1 232.195 199.758  16
   1 -12  -1 271.237 216.871  14
  -1 -12   1 161.814 241.029  14
  -1 -12   1 568.756 496.507   1
  -1 -12   0 6928.35 620.552   9
  -1 -12   0 8352.10 1039.73   1
  -1 -12   0 7594.62 534.930  14
   1 -12   0 7077.39 581.955   9
   1 -12   0 7035.55 994.048   1
   1 -12   0 8193.03 561.784  14
   1 -12   1 584.245 292.315   9
   1 -12   1 1036.16 471.130   1
  -1 -12  -1 5.29045 376.775   1
  -1 -12  -1 290.870 255.690   9
  -1 -12  -1 377.446 265.553  14
   1 -12   1 891.652 287.387  14
  -1 -12  -2 1584.98 256.046  12
   1 -12   2 1114.50 313.460   9
  -1 -12  -2 1319.20 315.408   9
  -1 -12  -2 1681.16 304.214  14
  -1 -12  -2 1647.92 563.609   1
   1 -12   2 651.779 389.679   1
   1 -12   2 1239.86 271.578  14
   1 -12   3 971.150 327.323   9
   1 -12   3 954.997 183.951   8
   1 -12   3 975.336 477.987   1
   1 -12   3 987.833 294.611  14
  -1 -12  -3 1320.24 315.513   9
  -1 -12  -3 981.113 249.918  12
  -1 -12  -3 737.316 246.743  14
   1 -12   3 1177.69 353.604   4
  -1 -12  -3 769.023 444.976   1
  -1 -12  -4 986.338 410.789   1
   1 -12   4 1323.83 232.937   8
   1 -12   4 1103.30 291.355  14
  -1 -12  -4 1391.27 274.437  12
   1 -12   4 1480.08 365.440   9
  -1 -12  -4 1490.22 395.931   9
   1 -12   4 1337.21 409.423   4
  -1 -12  -4 1104.95 247.078  14
   1 -12   5 11.6031 329.878   4
  -1 -12  -5 118.238 317.293   9
   1 -12   5 188.886 248.175  14
   1 -12   5 289.182 174.088   8
  -1 -12  -5 290.065 370.764   1
   1 -12   5 379.643 277.333  10
   1 -12   5 96.1424 267.879   9
   1 -12   5 365.431 139.536   6
  -1 -12  -5-33.6243 265.713  12
  -1 -12  -5 59.4924 211.948  14
  -1 -12  -6 269.769 266.107   9
   1 -12   6 416.846 212.052   8
   1 -12   6 281.251 149.095   6
   1 -12   6 316.240 210.553  14
   1 -12   6 587.443 296.386   9
  -1 -12  -6 768.579 473.290   1
  -1 -12  -6 474.006 225.687  14
   1 -12   6 104.680 319.231   4
   1 -12   6 407.186 340.132  10
  -1 -12  -6 255.198 242.042  12
   1 -12   7 2791.32 363.049   8
   1 -12   7 2904.17 276.357   6
  -1 -12  -7 2064.73 431.854  12
   1 -12   7 2906.60 672.534   4
  -1 -12  -7 3593.17 822.170   1
   1 -12   7 3222.45 475.956   9
   1 -12   7 3099.11 497.127  10
  -1 -12  -7 2303.39 426.431   9
   1 -12   7 1797.83 301.193  14
   1 -12   8 377.912 149.168   6
  -1 -12  -8 4.96702 268.680  12
   1 -12   8 543.731 360.223  10
   1 -12   8 140.117 427.711   4
   1 -12   8-158.134 208.465   8
  -1 -12  -8-57.7227 230.065   9
  -1 -12  -8 245.668 401.619   1
   1 -12   8-448.666 248.443  14
   1 -12   9 1570.90 311.380   8
  -1 -12  -9 1192.37 372.141  12
  -1 -12  -9 887.221 265.376   9
   1 -12   9 1991.19 434.215  10
   1 -12   9 1938.92 708.731   4
  -1 -12  -9 895.198 523.218   1
   1 -12   9 1405.89 181.412   6
   1 -12  10 101.544 120.265   6
   1 -12  10-469.689 359.526  10
  -1 -12 -10-347.877 252.570   9
   1 -12  10-21.3862 194.232   8
   1 -12  11 11374.8 773.926  10
  -1 -12 -11 10735.6 677.353  11
   1 -12  11 10644.8 647.761   8
   1 -12  11 8833.89 452.294   6
   1 -12  12 414.527 151.522   6
   1 -12  12 436.985 244.670   8
  -1 -12 -12 20.4690 237.459  11
   1 -12  12 518.015 314.648  10
  -1 -12 -13 1931.20 357.695  11
   1 -12  13 1644.10 372.058  10
   1 -12  13 2039.12 334.475   8
   1 -12  14 2558.74 366.349   8
  -1 -12 -14 2859.54 398.581  11
   1 -12  14 2397.73 430.398  10
  -1 -12 -15 577.183 285.320  12
   1 -12  15 745.532 276.928   8
  -1 -12 -15 662.154 222.277  11
   1 -12  15 563.708 302.222  10
  -1 -12 -16 685.200 245.430  12
   1 -12  16 851.499 277.997   8
   1 -12  16 1343.87 341.084  10
  -1 -12 -16 750.695 274.281  11
  -1 -12 -17 1811.79 289.566  11
   1 -12  17 1866.33 297.424   8
  -1 -12 -17 1783.11 320.172  12
  -1 -12 -18 30.9436 168.587  12
  -1 -12 -18 306.221 182.317  11
   1 -12  18 85.1703 170.899   8
   1 -12  19 581.408 181.328   8
  -1 -12 -19 585.276 168.359  12
  -1 -12 -19 741.103 172.518  11
   1 -12  20 2258.49 228.932   8
  -1 -12 -20 1528.24 201.181  12
  -1 -12 -20 1890.83 214.529  11
   1 -12  21 29.0253 76.0906   8
  -1 -12 -21 71.0977 81.9594  11
  -1 -12 -21 130.808 80.3867  12
  -1 -13  21 1946.07 164.545   8
   1 -13 -21 1431.08 135.316  12
   1 -13 -20 781.555 127.266  11
   1 -13 -20 831.127 145.289  12
  -1 -13  20 465.976 139.477   8
  -1 -13  19 334.851 165.940   8
   1 -13 -19 128.315 114.280  11
   1 -13 -19 23.8492 127.824  12
  -1 -13  18 36.2722 179.690   8
   1 -13 -18-125.262 155.045  11
   1 -13 -18 250.791 166.949  12
   1 -13 -17 193.850 180.559  11
  -1 -13  17 203.648 209.931   8
   1 -13 -17 270.082 199.023  12
  -1 -13  16 656.148 249.174   8
   1 -13 -16 273.358 203.269  12
   1 -13 -16 725.287 229.884  11
  -1 -13  15 773.433 303.238   8
   1 -13 -15 635.229 275.022  12
   1 -13 -15 551.906 211.466  11
   1 -13 -14 395.677 212.323  11
  -1 -13  14 586.552 282.126   8
   1 -13 -14 240.802 299.465  12
  -1 -13  13 876.507 196.398   6
  -1 -13  13 1285.94 317.546   8
   1 -13 -13 1174.57 355.903  12
  -1 -13  12 10601.4 672.510   8
  -1 -13  12 11066.6 514.459   6
   1 -13 -12 11232.4 823.007  12
  -1 -13  12 9015.36 580.847  14
  -1 -13  11 553.094 269.420  14
  -1 -13  11-218.710 224.307   8
  -1 -13  11 184.888 168.790   6
   1 -13 -11 460.008 331.674  12
  -1 -13  10 1503.31 300.193   8
  -1 -13  10 1372.17 333.471  14
   1 -13 -10 1710.90 404.186  12
  -1 -13  10 1341.04 215.244   6
  -1 -13   9 367.569 155.842   6
  -1 -13   9 187.883 289.335  14
  -1 -13   9 356.124 242.745   8
   1 -13  -9 131.610 259.013  12
  -1 -13   8 805.739 336.711  14
   1 -13  -8 997.944 369.348  12
  -1 -13   8 1230.69 277.534   8
   1 -13  -8 1129.88 231.835   9
  -1 -13   8 1256.82 322.623   9
  -1 -13   8 1348.12 218.109   6
  -1 -13   7 6652.93 616.245   9
   1 -13  -7 5463.93 493.209   9
  -1 -13   7 5406.85 582.095  14
  -1 -13   7 5498.97 372.172   6
   1 -13  -7 5713.51 616.653  12
  -1 -13   7 5262.27 452.604   8
  -1 -13   6 1391.82 219.665   6
  -1 -13   6 1499.80 361.892  14
   1 -13  -6 1462.48 370.467  12
   1 -13  -6 1154.47 479.325   1
  -1 -13   6 1405.91 256.625   8
  -1 -13   6 1213.75 497.082   4
  -1 -13   6 1672.40 379.095   9
   1 -13  -6 1391.88 330.079   9
  -1 -13   5 2159.16 523.093   4
  -1 -13   5 2151.68 253.762   8
  -1 -13   5 2016.56 259.800   6
   1 -13  -5 2722.53 656.691   1
  -1 -13   5 2472.69 427.236   9
   1 -13  -5 1989.23 350.157   9
  -1 -13   5 2391.88 419.722  14
   1 -13  -5 2094.53 363.408  12
   1 -13  -4 1881.32 370.963   9
   1 -13  -4 1357.30 465.752   1
  -1 -13   4 1864.26 494.273   4
   1 -13  -4 1930.61 333.530  12
  -1 -13   4 1461.59 220.492   6
  -1 -13   4 2290.48 591.079   1
   1 -13  -4 2159.90 339.411  14
  -1 -13   4 1654.95 368.127   9
  -1 -13   4 2142.00 393.657  14
  -1 -13   3 386.322 238.889   4
  -1 -13   3 234.242 302.660   1
  -1 -13   3 429.691 179.015   6
   1 -13  -3 255.217 177.948  12
   1 -13  -3 603.655 260.264  14
   1 -13  -3-2.14026 402.177   1
  -1 -13   3 565.894 296.989  14
  -1 -13   3 264.908 236.146   9
   1 -13  -3 211.233 275.161   9
  -1 -13   2 1555.33 502.540   1
   1 -13  -2 1268.07 334.712  14
  -1 -13   2 1011.85 299.322  14
   1 -13  -2 1455.25 555.798   1
   1 -13  -2 995.530 292.470   9
   1 -13  -2 1007.98 216.776  12
  -1 -13   2 1738.48 391.805   9
  -1 -13   1 113.613 286.693   9
   1 -13  -1 139.993 385.402   1
   1 -13  -1-439.442 298.406   9
   1 -13  -1-3.07259 150.619  12
  -1 -13   1 647.040 386.696   1
  -1 -13   1-115.731 285.606  14
   1 -13  -1-115.854 277.093  14
   1 -13   0 210.405 132.130  12
   1 -13   0 116.703 279.677  14
  -1 -13   0 174.034 463.703   1
  -1 -13   0 148.205 279.623  14
   1 -13   0 244.686 284.239   9
   1 -13   0-250.116 374.642   1
  -1 -13   0-116.547 269.562   9
  -1 -13  -1 4362.27 739.494   1
  -1 -13  -1 3198.97 481.770   9
   1 -13   1 3555.73 473.920   9
   1 -13   1 3068.58 603.975   1
   1 -13   1 4238.86 465.663  14
  -1 -13  -1 4389.51 458.958  14
   1 -13   2 7116.73 659.451   9
  -1 -13  -2 6304.00 650.357   9
  -1 -13  -2 7014.66 443.365  12
  -1 -13  -2 6405.47 937.069   1
   1 -13   2 7769.42 581.210  14
   1 -13   2 6868.59 885.935   1
  -1 -13  -2 7700.08 553.785  14
  -1 -13  -3 985.084 427.170   1
   1 -13   3 1944.24 369.952  14
   1 -13   3 1648.23 236.598   8
  -1 -13  -3 1250.37 381.380   9
  -1 -13  -3 1785.55 276.431  12
  -1 -13  -3 1903.17 312.232  14
   1 -13   3 960.263 333.421   9
   1 -13   4 2838.52 382.481  14
   1 -13   4 3192.81 489.723   9
  -1 -13  -4 3183.92 382.360  12
  -1 -13  -4 3864.19 418.097  14
  -1 -13  -4 2698.23 634.211   1
  -1 -13  -4 3153.65 522.275   9
   1 -13   4 3139.95 323.184   8
   1 -13   5 4408.32 395.201   8
  -1 -13  -5 4118.28 461.494  12
  -1 -13  -5 5179.38 468.528  14
  -1 -13  -5 4468.47 587.537   9
  -1 -13  -5 4367.17 827.838   1
   1 -13   5 4705.80 441.291  14
   1 -13   5 5448.39 602.808   9
   1 -13   5 4151.67 324.753   6
   1 -13   6 48.6043 231.514  14
   1 -13   6 489.644 227.155   8
  -1 -13  -6 45.2386 246.686  12
   1 -13   6 225.364 147.109   6
  -1 -13  -6 341.096 336.235   9
   1 -13   6 172.255 303.932   9
   1 -13   7 2049.23 333.855  14
   1 -13   7 1820.11 224.817   6
  -1 -13  -7 1999.54 421.688  12
  -1 -13  -7 1971.65 385.002   9
   1 -13   7 2169.95 334.142   8
  -1 -13  -8 2375.70 450.355  12
   1 -13   8 2017.92 299.001  14
  -1 -13  -8 2198.41 401.943   9
   1 -13   8 2451.24 339.081   8
   1 -13   8 2463.25 261.818   6
   1 -13   9 6.38499 132.424   6
   1 -13   9 22.1884 197.863  14
   1 -13   9 418.523 243.938   8
   1 -13   9 473.662 318.066  10
  -1 -13  -9 433.037 298.328  12
  -1 -13  -9 146.803 214.146   9
   1 -13  10 2170.43 234.766   6
   1 -13  10 2455.98 379.038   8
  -1 -13 -10 2047.18 350.611   9
   1 -13  10 2710.65 444.442  10
  -1 -13 -10 2054.86 476.117  12
  -1 -13 -11 1993.77 417.213  12
   1 -13  11 2005.26 359.525   8
   1 -13  11 1441.59 199.839   6
   1 -13  11 1963.83 394.379  10
   1 -13  12-62.4594 264.053  10
   1 -13  12 36.9752 243.908   8
   1 -13  12 34.9100 124.184   6
  -1 -13 -12 100.265 269.209  12
  -1 -13 -13-29.9848 188.080  11
   1 -13  13 60.6711 230.117   8
  -1 -13 -13 271.687 298.911  12
  -1 -13 -14 1703.47 312.311  11
  -1 -13 -14 1419.43 313.826  12
   1 -13  14 1324.28 322.816   8
  -1 -13 -15-19.0914 207.771  12
  -1 -13 -15 168.198 162.671  11
   1 -13  15 530.267 280.941   8
   1 -13  16 817.769 235.235   8
  -1 -13 -16 783.134 245.379  12
  -1 -13 -16 589.347 192.684  11
  -1 -13 -17 341.740 152.442  11
  -1 -13 -17 215.812 178.724  12
   1 -13  17 252.529 180.863   8
   1 -13  18 3582.27 324.975   8
  -1 -13 -18 3902.09 337.818  12
  -1 -13 -18 3788.23 292.154  11
   1 -13  19 1015.15 177.104   8
  -1 -13 -19 1274.53 155.551  11
  -1 -13 -19 970.124 164.488  12
  -1 -13 -20 456.541 114.936  12
   1 -13  20 897.288 130.004   8
   1 -14 -20 403.694 76.2801  12
  -1 -14  20 612.387 96.9834   8
   1 -14 -19 282.251 106.010  12
  -1 -14  19 237.282 109.785   8
   1 -14 -18 3251.90 272.151  12
  -1 -14  18 3516.24 296.903   8
   1 -14 -17-303.475 153.956  12
  -1 -14  17-220.831 158.538   8
  -1 -14  16 157.766 177.452   8
   1 -14 -16 50.2843 173.690  12
   1 -14 -15 166.170 217.673  12
  -1 -14  15 240.103 212.990   8
  -1 -14  14 285.509 254.072   8
   1 -14 -14 99.7834 198.515  12
  -1 -14  13 746.247 261.979   8
  -1 -14  13 684.161 174.302   6
   1 -14 -13 920.149 315.424  12
  -1 -14  12 538.280 166.926   6
  -1 -14  12 783.988 285.723   8
   1 -14 -12 982.552 348.148  12
  -1 -14  11 337.550 256.262  14
  -1 -14  11 444.496 179.042   6
   1 -14 -11 385.065 316.439  12
  -1 -14  11 390.141 253.198   8
  -1 -14  10 1088.47 340.666  14
  -1 -14  10 1518.58 221.413   6
  -1 -14  10 1637.90 305.271   8
   1 -14 -10 1231.98 370.072  12
  -1 -14   9 4942.55 441.758   8
   1 -14  -9 4893.93 606.125  12
  -1 -14   9 4779.54 348.626   6
  -1 -14   9 5301.63 531.557  14
  -1 -14   8 842.860 318.765  14
   1 -14  -8 1180.34 241.576   9
  -1 -14   8 989.126 267.864   8
  -1 -14   8 1051.92 205.097   6
   1 -14  -8 1244.93 364.574  12
  -1 -14   7 128.422 208.128   8
  -1 -14   7 425.439 272.743  14
  -1 -14   7 202.329 155.396   6
   1 -14  -7 550.692 241.954   9
   1 -14  -7 649.022 330.292  12
  -1 -14   7 351.896 289.054   9
  -1 -14   6 4.79744 168.405   8
  -1 -14   6 820.734 331.993  14
  -1 -14   6 451.779 191.913   6
   1 -14  -6 751.867 293.663  12
   1 -14  -6 353.644 220.587   9
  -1 -14   6 79.1213 282.003   9
   1 -14  -5 1.21185 208.020  12
  -1 -14   5 536.886 315.053  14
  -1 -14   5-10.2097 282.839   9
   1 -14  -5-181.138 284.166   9
  -1 -14   5 1.62701 162.762   8
  -1 -14   5 222.888 169.236   6
  -1 -14   4 1717.34 267.184   6
  -1 -14   4 2005.22 383.987  14
   1 -14  -4 1476.41 367.516   9
   1 -14  -4 1543.04 314.622  12
  -1 -14   4 1465.90 394.253   9
  -1 -14   3 324.932 170.210   6
   1 -14  -3 29.0078 237.909   9
  -1 -14   3 643.318 310.218  14
   1 -14  -3-690.297 377.173  14
  -1 -14   3 790.968 364.216   9
   1 -14  -3-79.9659 196.023  12
  -1 -14   2 4003.12 523.813   9
   1 -14  -2 3967.26 485.006   9
   1 -14  -2 4851.13 476.031  14
  -1 -14   2 3832.92 342.210   6
   1 -14  -2 3826.06 359.936  12
  -1 -14   2 4388.78 497.637  14
   1 -14  -1 7093.97 645.070   9
  -1 -14   1 8636.07 640.945  14
  -1 -14   1 7451.35 701.475   9
   1 -14  -1 8516.82 593.407  14
   1 -14  -1 7356.58 455.267  12
  -1 -14   0 2913.26 442.656  14
   1 -14   0 2824.05 385.712  14
  -1 -14   0 1420.44 381.620   9
   1 -14   0 1751.88 405.926   9
   1 -14   0 1899.81 235.103  12
   1 -14   1 2770.28 391.936  14
   1 -14   1 2949.08 476.987   9
  -1 -14  -1 3275.66 431.155  14
  -1 -14  -1 3178.28 525.163   9
  -1 -14  -2 1360.89 222.120  12
   1 -14   2 2317.17 424.425   9
   1 -14   2 1169.74 287.819  14
  -1 -14  -2 1987.84 386.005  14
  -1 -14  -2 1102.03 372.862   9
   1 -14   3 299.088 271.561  14
  -1 -14  -3 252.836 274.630  14
  -1 -14  -3 401.247 184.557  12
   1 -14   3 285.675 178.256   6
  -1 -14  -3 395.014 326.807   9
   1 -14   3 45.4511 151.516   8
   1 -14   3-24.0058 316.472   9
   1 -14   4 231.189 290.354   9
   1 -14   4 293.456 158.501   6
   1 -14   4 282.223 287.683  14
   1 -14   4-174.562 171.763   8
  -1 -14  -4 320.838 232.223  12
  -1 -14  -4 28.9049 302.167  14
  -1 -14  -4 103.984 300.814   9
  -1 -14  -5 4623.22 575.710   9
   1 -14   5 4240.47 385.291   8
   1 -14   5 4351.02 451.584  14
   1 -14   5 4639.74 359.821   6
   1 -14   5 5741.77 640.182   9
  -1 -14  -5 4885.53 506.732  12
   1 -14   6 494.800 240.308   8
  -1 -14  -6 364.502 263.335   9
   1 -14   6 616.205 179.723   6
   1 -14   6 69.9022 246.916  14
  -1 -14  -6 698.732 283.882  12
   1 -14   7 501.823 261.033  14
   1 -14   7 690.911 242.183   8
  -1 -14  -7 869.499 334.796   9
  -1 -14  -7 535.538 291.696  12
   1 -14   7 525.753 160.941   6
   1 -14   8 1677.92 294.684   8
  -1 -14  -8 1970.84 376.038   9
   1 -14   8 1826.19 222.005   6
   1 -14   8 1844.80 336.787  14
  -1 -14  -8 1184.04 360.670  12
  -1 -14  -9 1729.23 318.042   9
   1 -14   9 1744.47 296.272   8
  -1 -14  -9 1378.43 348.656  12
   1 -14   9 1846.01 225.698   6
   1 -14   9 1309.68 238.573  14
   1 -14  10 16764.6 593.590   6
  -1 -14 -10 17609.6 1012.89  12
  -1 -14 -10 16883.6 777.857   9
   1 -14  10 18417.4 830.974   8
   1 -14  11 2155.42 349.690   8
   1 -14  11 2322.48 238.939   6
  -1 -14 -11 1830.19 403.381  12
   1 -14  12 8407.65 416.447   6
  -1 -14 -12 8226.34 687.893  12
   1 -14  12 9503.22 612.741   8
  -1 -14 -13 3675.51 432.095  12
   1 -14  13 3800.00 402.974   8
   1 -14  14-110.417 221.747   8
  -1 -14 -14 287.489 215.377  12
   1 -14  15 149.638 196.235   8
  -1 -14 -15 134.191 189.409  12
  -1 -14 -16 735.425 193.314  12
   1 -14  16 873.836 221.114   8
   1 -14  17 291.479 148.678   8
  -1 -14 -17 36.3247 126.003  12
  -1 -14 -18-41.9101 103.688  12
   1 -14  18 130.024 107.608   8
   1 -14  19-102.095 83.3829   8
  -1 -14 -19 178.268 72.4038  12
   1 -15 -18 0.38648 74.2150  12
  -1 -15  18 37.1384 85.1730   8
  -1 -15  17 227.297 121.171   8
   1 -15 -17-27.9608 102.810  12
   1 -15 -16-175.587 136.123  12
  -1 -15  16-24.1078 143.199   8
  -1 -15  15-46.3700 173.705   8
   1 -15 -15 671.808 192.293  12
   1 -15 -14 258.043 192.094  12
  -1 -15  14 531.745 193.739   8
  -1 -15  13 5264.17 430.495   8
   1 -15 -13 5768.63 493.606  12
  -1 -15  12 482.460 155.700   6
   1 -15 -12 410.851 237.327  12
  -1 -15  12 370.310 234.163   8
   1 -15 -11 13983.6 817.885  12
  -1 -15  11 12570.3 659.008   8
  -1 -15  11 12763.9 664.562  14
  -1 -15  11 12064.6 512.143   6
  -1 -15  10 2160.57 363.074  14
  -1 -15  10 2271.04 242.757   6
  -1 -15  10 2393.79 317.509   8
   1 -15 -10 2580.13 416.355  12
  -1 -15   9 3160.92 415.390  14
  -1 -15   9 2883.15 340.256   8
   1 -15  -9 2476.43 439.130  12
  -1 -15   9 2633.17 268.512   6
   1 -15  -8 8565.38 695.953  12
   1 -15  -8 9835.65 566.770   9
  -1 -15   8 9456.28 475.079   6
  -1 -15   8 10335.0 688.829  14
  -1 -15   8 9253.57 557.845   8
  -1 -15   7 759.748 324.115  14
  -1 -15   7 398.810 170.351   6
   1 -15  -7 140.238 247.598  12
  -1 -15   7 355.639 180.423   8
   1 -15  -7 142.032 192.947   9
  -1 -15   6 1527.52 273.493   8
   1 -15  -6 1221.41 329.424  12
  -1 -15   6 1286.23 384.917   9
  -1 -15   6 1159.52 364.344  14
  -1 -15   6 1408.59 235.409   6
   1 -15  -6 1045.98 284.772   9
  -1 -15   5 494.863 217.816   6
  -1 -15   5 865.326 375.211   9
   1 -15  -5 464.727 237.196  12
  -1 -15   5-109.612 327.539  14
   1 -15  -5 518.274 310.074   9
  -1 -15   4-31.5339 165.507   6
   1 -15  -4 207.374 232.367  12
  -1 -15   4-110.528 341.425  14
   1 -15  -4 64.5322 260.069   9
  -1 -15   4 186.471 327.589   9
   1 -15  -3 2141.01 320.294  12
   1 -15  -3 1776.75 361.975   9
  -1 -15   3 2121.20 277.620   6
  -1 -15   3 1983.84 456.308   9
  -1 -15   3 2115.67 413.647  14
   1 -15  -2 15.1075 142.952  12
   1 -15  -2-94.0634 304.215   9
  -1 -15   2-87.1646 327.311  14
  -1 -15   2 106.507 356.108   9
  -1 -15   2 41.6460 165.249   6
  -1 -15   1 168.820 176.765   6
   1 -15  -1 56.5470 145.202  12
   1 -15  -1 141.012 266.416   9
  -1 -15   1 117.663 328.252   9
   1 -15  -1 752.142 341.950  14
  -1 -15   1 54.4912 288.253  14
  -1 -15   0 865.411 211.670   6
   1 -15   0 679.137 345.602   9
   1 -15   0 1128.98 357.709  14
  -1 -15   0 1177.79 359.309  14
  -1 -15   0 689.641 328.871   9
  -1 -15  -1 509.544 345.695   9
  -1 -15  -1 565.870 304.217  14
   1 -15   1 751.869 309.500  14
   1 -15   1 746.872 408.213   9
  -1 -15  -1 630.244 180.793   6
  -1 -15  -2 170.471 297.887  14
  -1 -15  -2 176.477 298.689   9
   1 -15   2 120.110 158.077   6
   1 -15   2-336.308 310.050  14
   1 -15   2 253.968 329.066   9
  -1 -15  -3 3143.36 318.520  12
   1 -15   3 3637.41 453.103  14
  -1 -15  -3 3556.34 561.810  14
   1 -15   3 2920.79 313.414   6
   1 -15   3 3556.21 534.501   9
  -1 -15  -3 3185.00 501.415   9
   1 -15   4 90.1822 276.402  14
   1 -15   4 7.46100 156.140   8
   1 -15   4 129.881 314.743   9
  -1 -15  -4 256.019 310.475   9
   1 -15   4 37.5408 184.014   6
  -1 -15  -4 173.688 199.150  12
   1 -15   5 2575.41 300.653   8
   1 -15   5 2351.41 271.416   6
   1 -15   5 2905.96 395.344  14
  -1 -15  -5 2496.16 343.876  12
  -1 -15  -5 2661.86 446.853   9
   1 -15   6 3470.10 424.982  14
  -1 -15  -6 3082.95 413.651  12
  -1 -15  -6 3128.71 475.431   9
   1 -15   6 2777.06 290.997   6
   1 -15   6 2865.59 320.736   8
  -1 -15  -7 121.498 218.272   9
  -1 -15  -7 16.7144 216.764  12
   1 -15   7 199.981 203.666   8
   1 -15   7 4.69504 236.327  14
   1 -15   7 51.1771 144.942   6
  -1 -15  -8 794.657 243.033   9
   1 -15   8 658.958 231.603   8
   1 -15   8 962.574 252.080  14
  -1 -15  -8 676.280 285.036  12
   1 -15   8 805.516 172.810   6
   1 -15   9 6169.34 350.372   6
   1 -15   9 6107.94 472.462   8
   1 -15   9 6163.87 421.320  14
  -1 -15  -9 5678.25 453.323   9
  -1 -15  -9 4997.14 531.100  12
  -1 -15 -10 554.839 272.268  12
   1 -15  10 591.506 245.249   8
   1 -15  10 732.250 155.373   6
   1 -15  11 841.149 255.713   8
  -1 -15 -11 871.141 292.003  12
   1 -15  11 610.618 144.174   6
   1 -15  12 492.562 215.638   8
  -1 -15 -12 721.397 284.320  12
   1 -15  12 482.325 134.709   6
   1 -15  13 277.467 197.636   8
  -1 -15 -13 319.010 217.712  12
  -1 -15 -14 120.779 190.926  12
   1 -15  14-39.4085 181.552   8
   1 -15  15 397.822 160.055   8
  -1 -15 -15 277.592 143.416  12
   1 -15  16 317.684 147.824   8
  -1 -15 -16 21.7615 106.450  12
   1 -15  17 3694.76 242.149   8
  -1 -15 -17 3423.74 223.212  12
  -1 -16  16 490.870 108.902   8
   1 -16 -16 539.442 110.549  12
   1 -16 -15 77.2662 104.410  12
  -1 -16  15 281.870 133.086   8
  -1 -16  14 3202.31 275.255   8
   1 -16 -14 3045.87 281.359  12
  -1 -16  13 4379.81 330.148   8
   1 -16 -13 4519.55 379.525  12
   1 -16 -12 228.075 178.054  12
  -1 -16  12 343.411 165.271   8
  -1 -16  11 48.1617 112.404   6
   1 -16 -11-232.722 217.840  12
  -1 -16  11-132.978 178.005   8
   1 -16 -11 63.0480 102.201   6
   1 -16 -10 364.818 232.908  12
  -1 -16  10 376.008 264.542  14
  -1 -16  10 680.892 175.195   6
  -1 -16  10 346.277 167.882   8
  -1 -16   9 219.788 176.594   8
  -1 -16   9 72.2997 128.217   6
   1 -16  -9-127.236 209.646  12
   1 -16  -8-86.6165 217.908  12
  -1 -16   8-336.859 296.173  14
  -1 -16   8 216.764 151.751   6
  -1 -16   8-189.826 168.666   8
   1 -16  -7 203.408 214.246   9
  -1 -16   7-60.2245 160.924   8
  -1 -16   7-257.410 290.904  14
  -1 -16   7 109.051 140.122   6
   1 -16  -7 126.337 202.457  12
  -1 -16   6 657.373 297.546  14
  -1 -16   6 365.699 163.240   6
   1 -16  -6 475.891 237.106  12
   1 -16  -6 654.293 256.381   9
  -1 -16   5 2941.47 498.359   9
  -1 -16   5 2797.12 420.092  14
   1 -16  -5 2587.51 360.916  12
   1 -16  -5 2558.98 377.849   9
  -1 -16   5 2025.54 263.634   6
  -1 -16   4 1952.85 377.481  14
   1 -16  -4 1726.49 344.203   9
  -1 -16   4 2402.96 510.041   9
   1 -16  -4 2047.61 291.538  12
  -1 -16   4 2084.48 263.875   6
  -1 -16   3 968.319 224.749   6
   1 -16  -3 912.795 223.005  12
  -1 -16   3 1771.85 396.168  14
   1 -16  -3 1350.28 344.131   9
  -1 -16   3 699.207 344.370   9
   1 -16  -2 454.356 312.482   9
  -1 -16   2 244.511 345.942   9
   1 -16  -2-112.676 134.545  12
  -1 -16   2 52.1876 159.537   6
  -1 -16   2-178.294 317.027  14
  -1 -16   1-21.9123 316.170  14
   1 -16  -1-87.0838 342.379   9
   1 -16  -1-80.2146 170.959   6
  -1 -16   1 31.7523 361.788   9
  -1 -16   1 68.7999 166.939   6
  -1 -16   0 1092.11 386.142  14
  -1 -16   0 494.341 344.967   9
  -1 -16   0 1238.00 235.858   6
   1 -16   0 1476.50 438.761   9
   1 -16   0 654.448 212.702   6
  -1 -16  -1 4148.12 651.636  14
  -1 -16  -1 2816.80 299.189   6
  -1 -16  -1 2747.71 516.474   9
   1 -16   1 3596.46 527.563   9
   1 -16   1 2707.49 316.091   6
  -1 -16  -2 825.719 192.374   6
   1 -16   2 1134.61 230.792   6
  -1 -16  -2 888.194 362.094   9
   1 -16   2 1105.65 375.060   9
  -1 -16  -3 4187.19 340.040   6
   1 -16   3 4649.75 365.981   6
  -1 -16  -3 4304.98 545.380   9
  -1 -16  -4 8196.62 472.367  12
  -1 -16  -4 9113.66 703.780   9
  -1 -16  -4 8073.02 454.266   6
   1 -16   4 8184.12 449.892   6
  -1 -16  -5 254.041 137.770   6
   1 -16   5 168.431 164.603   6
  -1 -16  -5 102.604 264.988   9
   1 -16   5 547.755 200.033   8
   1 -16   5 88.4311 295.131  14
  -1 -16  -5 36.6415 156.190  12
  -1 -16  -6 30.9676 180.438  12
  -1 -16  -6 74.6806 135.236   6
   1 -16   6 104.152 156.602   8
  -1 -16  -6 330.241 254.696   9
   1 -16   6 302.052 154.411   6
   1 -16   7 1858.50 215.092   6
   1 -16   7 2509.73 414.930  14
  -1 -16  -7 1935.89 246.440   6
  -1 -16  -7 1816.23 299.984  12
  -1 -16  -7 2754.29 370.695   9
   1 -16   7 2114.63 266.998   8
   1 -16   8 7881.90 468.034   8
  -1 -16  -8 6995.70 402.272   6
   1 -16   8 8127.45 392.032   6
  -1 -16  -8 7293.70 534.040  12
  -1 -16  -8 7658.10 495.601   9
   1 -16   9 2452.41 213.502   6
  -1 -16  -9 2601.21 271.984   9
   1 -16   9 2787.38 324.222   8
  -1 -16  -9 2084.37 211.904   6
  -1 -16  -9 2233.82 344.818  12
  -1 -16 -10 1984.79 338.028  12
   1 -16  10 2735.75 225.367   6
   1 -16  10 2492.74 283.302   8
  -1 -16 -11 4283.10 433.378  12
   1 -16  11 3789.29 330.959   8
   1 -16  11 4263.14 258.610   6
  -1 -16 -12 6039.04 470.586  12
   1 -16  12 5317.83 373.041   8
  -1 -16 -13 1066.57 215.885  12
   1 -16  13 1220.42 195.110   8
  -1 -16 -14 218.824 126.962  12
   1 -16  14-203.711 142.810   8
  -1 -16 -15 165.334 93.1337  12
   1 -16  15 228.817 98.7267   8
   1 -16  16-140.461 71.8206   8
   1 -17 -14 382.008 92.3281  12
  -1 -17  13 869.654 121.464   8
   1 -17 -13 720.554 139.903  12
  -1 -17  12 8007.61 341.201   8
   1 -17 -12 8842.12 458.684  12
   1 -17 -11 250.924 156.517  12
  -1 -17  11 92.7334 98.0127   8
  -1 -17  10 5289.22 307.121   8
  -1 -17  10 4672.27 275.291   6
   1 -17 -10 4643.18 383.424  12
   1 -17  -9 794.580 168.369   6
  -1 -17   9 926.025 167.119   6
   1 -17  -9 1044.72 239.194  12
  -1 -17   9 823.075 153.604   8
  -1 -17   8 174.935 136.369   6
   1 -17  -8 228.295 148.106   6
   1 -17  -8-47.3216 171.145  12
  -1 -17   7 167.224 128.775   6
   1 -17  -7 334.154 175.971  12
   1 -17  -7 6.28154 151.862   6
  -1 -17   7 110.098 252.151  14
   1 -17  -6 1692.90 255.471   6
   1 -17  -6 1082.01 205.780  12
  -1 -17   6 1765.65 357.290  14
   1 -17  -6 1587.97 262.127   9
  -1 -17   6 1469.71 203.948   6
   1 -17  -5 365.061 148.958  12
  -1 -17   5 558.411 172.775   6
   1 -17  -5 992.654 270.988   9
  -1 -17   5 194.988 306.527  14
   1 -17  -5 433.569 201.537   6
  -1 -17   4 678.051 323.198  14
  -1 -17   4 403.522 168.336   6
   1 -17  -4 601.003 160.405  12
   1 -17  -4 1151.52 323.417   9
   1 -17  -4 815.476 214.081   6
  -1 -17   3 522.530 445.575  14
   1 -17  -3-555.842 279.784   9
  -1 -17   3 422.466 359.859   9
   1 -17  -3 108.278 147.682   6
  -1 -17   3-230.139 157.679   6
  -1 -17   2 696.308 186.939   6
   1 -17  -2 741.736 307.670   9
   1 -17  -2 843.476 217.087   6
  -1 -17   2 1218.33 441.647   9
  -1 -17   1 2997.85 281.106   6
  -1 -17   1 4257.86 575.845   9
   1 -17  -1 3407.59 310.740   6
   1 -17  -1 3795.21 471.157   9
  -1 -17   0 657.946 354.148   9
  -1 -17   0 270.042 163.880   6
   1 -17   0 1104.05 382.142   9
   1 -17   0 264.052 175.107   6
  -1 -17  -1 1523.10 232.030   6
  -1 -17  -1 1758.73 431.504   9
   1 -17   1 1510.90 229.153   6
   1 -17   2 3717.27 310.253   6
  -1 -17  -2 4071.92 525.324   9
  -1 -17  -2 3539.69 308.715   6
  -1 -17  -3 597.667 300.354   9
   1 -17   3 742.109 183.723   6
  -1 -17  -3 801.821 205.985   6
   1 -17   4 2119.32 228.278   6
  -1 -17  -4 2485.21 392.110   9
  -1 -17  -4 2066.17 252.286   6
  -1 -17  -5 945.411 191.499   6
   1 -17   5 907.089 159.741   6
  -1 -17  -5 809.583 225.686   9
   1 -17   6 157.144 120.924   6
  -1 -17  -6-186.356 186.666   9
  -1 -17  -6 176.515 113.639   6
  -1 -17  -6-169.475 132.751  12
   1 -17   7 19.6755 141.551   8
  -1 -17  -7-151.260 112.567   6
   1 -17   7 75.7121 102.985   6
  -1 -17  -7-264.593 164.910   9
  -1 -17  -7 20.9590 144.013  12
   1 -17   8 2036.86 188.461   6
  -1 -17  -8 1361.64 155.287   6
   1 -17   8 1814.50 212.328   8
  -1 -17  -8 1715.25 199.255   9
  -1 -17  -8 1991.29 261.832  12
  -1 -17  -9 130.526 186.671  12
   1 -17   9 78.1441 99.4172   6
   1 -17   9 106.673 142.183   8
  -1 -17 -10-25.0483 182.843  12
   1 -17  10 172.708 121.346   8
   1 -17  10 227.786 95.0164   6
  -1 -17 -11 358.140 186.004  12
   1 -17  11 214.525 129.218   8
  -1 -17 -12-36.1547 131.115  12
   1 -17  12 313.119 97.8076   8
   1 -17  13 296.162 97.7073   8
  -1 -17 -13-20.5218 81.9906  12
   1 -18 -10 30.7852 111.980  12
   1 -18  -9 275.680 71.8291   6
  -1 -18   9 125.742 78.5183   6
   1 -18  -8 195.445 99.6218   6
   1 -18  -8-34.1216 111.813  12
  -1 -18   8 156.268 87.3672   6
   1 -18  -7 1468.49 194.113   6
   1 -18  -7 1522.49 172.766  12
  -1 -18   7 1701.33 175.970   6
   1 -18  -6 423.654 112.162  12
   1 -18  -6 67.7990 119.376   6
  -1 -18   6 209.481 116.297   6
  -1 -18   5 3817.81 257.221   6
   1 -18  -5 3761.22 307.228   6
  -1 -18   4 2936.75 234.632   6
   1 -18  -4 2870.90 271.096   6
  -1 -18   3 3087.33 250.693   6
   1 -18  -3 3259.98 278.801   6
  -1 -18   2 1369.09 191.754   6
   1 -18  -2 1517.13 225.219   6
   1 -18  -1 312.197 151.096   6
  -1 -18   1 259.563 130.424   6
   1 -18   0 368.830 149.362   6
  -1 -18   0 62.6282 119.536   6
   1 -18   1 694.482 166.427   6
  -1 -18  -1 419.254 144.169   6
  -1 -18  -1 450.277 258.148   9
  -1 -18  -2 687.734 259.505   9
   1 -18   2 266.368 132.810   6
  -1 -18  -2 320.763 123.102   6
  -1 -18  -3 3028.37 249.385   6
   1 -18   3 2712.73 233.743   6
  -1 -18  -3 3192.32 371.066   9
   1 -18   4 2406.03 212.272   6
  -1 -18  -4 2467.94 222.269   6
  -1 -18  -4 3058.34 338.046   9
  -1 -18  -5 644.380 170.265   9
  -1 -18  -5 422.991 123.160   6
   1 -18   5 350.548 117.637   6
   1 -18   6 3357.73 220.932   6
  -1 -18  -6 3695.64 267.296   9
  -1 -18  -6 3286.55 222.239   6
   1 -18   7 43.0162 83.8461   6
  -1 -18  -7-34.2613 69.9411   6
   1 -18   8 405.974 96.7033   6
   1 -19  -6 31.3164 75.1625   6
  -1 -19   6 187.637 79.6715   6
  -1 -19   5 2452.48 178.170   6
   1 -19  -5 2381.43 192.468   6
   1 -19  -4 86.5545 98.9025   6
  -1 -19   4 193.949 96.1302   6
   1 -19  -3 537.428 138.736   6
  -1 -19   3 535.366 108.775   6
  -1 -19   2 4685.08 258.995   6
   1 -19  -2 4959.72 287.277   6
  -1 -19   1 992.545 140.025   6
   1 -19  -1 1175.35 163.067   6
  -1 -19   0 354.758 113.874   6
   1 -19   0 417.042 122.345   6
   1 -19   1 268.940 113.121   6
  -1 -19  -1 260.802 105.940   6
   1 -19   2 4830.23 262.387   6
  -1 -19  -2 5350.55 275.513   6
  -1 -19  -3 2791.53 202.424   6
   1 -19   3 2398.58 183.790   6
   1 -19   4-76.6625 80.0397   6
  -1 -19  -4-53.5632 77.5900   6
   1 -19   5 3238.16 189.260   6
   1 -19   6 179.540 60.0057   6
   2   0 -28-51.7537 98.6379  13
   2   0 -27 190.480 153.407  13
   2   0 -26-212.089 196.544  13
  -2   0  25 425.551 305.141  15
   2   0 -25-161.047 220.138  13
  -2   0  24 1117.42 390.897  15
   2   0 -24 1203.98 316.701  13
   2   0 -23 207.218 287.992  13
  -2   0  23-28.4746 335.556  15
  -2   0  22 4135.19 631.345  15
   2   0 -22 4370.01 504.708  13
   2   0 -21-32.5027 264.664  13
  -2   0  21 33.9987 343.348  15
   2   0 -20 7777.51 650.623  13
  -2   0  20 6601.81 727.660  15
   2   0 -19-251.422 575.081   3
   2   0 -19-289.981 251.891  13
  -2   0  19-67.5037 343.599  15
   2   0 -18 1874.62 883.727   3
  -2   0  18 1183.95 377.996  15
   2   0 -18 1697.46 398.285  13
   2   0 -17-263.335 605.167   3
  -2   0  17-65.0896 244.339  15
   2   0 -17 80.6200 219.133  13
   2   0 -16 4754.84 1077.20   3
   2   0 -15 121.849 563.231   3
   2   0 -14 292.751 498.917   3
   2   0 -13 150.864 463.718   3
   2   0 -12 298.883 521.555   3
   2   0 -11 204.229 396.956   3
   2   0 -10 25612.8 1588.44   3
   2   0  -9 289.512 331.932   3
   2   0  -8 52954.9 1970.68   3
   2   0  -7 48.9233 317.679   3
   2   0  -6 16293.9 989.614   3
   2   0  -5-259.141 273.360   2
   2   0  -4 55920.6 1597.38   2
   2   0  -3 1311.63 405.225   2
   2   0  -2 411041. 3691.43   2
  -2   0   2 421096. 2939.82   4
  -2   0   1-86.2385 43.0950   4
   2   0  -1-86.1150 74.6142   2
  -2   0   0 266538. 1818.32   1
   2   0   0 262682. 2269.21   2
  -2   0  -1 260.617 141.334   3
   2   0   2 4731.57 292.487   5
  -2   0  -2 4755.67 350.640   3
   2   0   3-144.385 139.192   5
  -2   0  -3-49.1308 157.401   3
  -2   0  -4 8435.19 637.821   3
   2   0   4 8213.24 536.345   5
  -2   0  -5 162.162 286.170   3
  -2   0  -6 6945.73 700.242   3
  -2   0  -7-178.756 313.185   3
  -2   0  -8 32743.7 1678.73   3
  -2   0  -9-120.735 386.318   3
  -2   0 -10 13621.4 1318.60   3
  -2   0 -11 47.8947 419.877   3
  -2   0 -12 19806.7 1733.06   3
  -2   0 -13 71.3897 494.132   3
  -2   0 -14 36471.4 2584.99   3
  -2   0 -15 573.104 728.279   3
  -2   0 -16 1862.98 842.004   3
   2   0  16 1532.15 390.784  15
  -2   0 -17 685.932 624.696   3
   2   0  17 45.2466 327.718  15
  -2   0 -18-407.556 518.534   3
   2   0  18 45.8953 335.249  15
   2   0  19 81.6326 347.800  15
  -2   0 -20 602.100 297.242  13
   2   0  20 349.307 407.031  15
  -2   0 -21-83.3723 241.275  13
   2   0  21-173.538 369.024  15
   2   0  22 95.8984 396.179  15
  -2   0 -22 617.647 256.738  13
  -2   0 -23 22.1039 210.130  13
   2   0  23-96.3776 346.621  15
  -2   0 -24 4699.73 401.580  13
   2   0  24 4145.10 540.881  15
   2   0  25-131.959 226.480  15
  -2   0 -25 208.594 172.235  13
  -2   0 -26 937.067 165.220  13
   2   0  26 699.946 215.536  15
   2   1 -28 856.854 148.987  13
   2  -1 -28 968.547 151.502  13
   2  -1 -27 204.383 164.628  13
   2   1 -27-13.2804 150.834  13
   2   1 -26 115.974 170.668  13
   2  -1 -26-162.225 175.706  13
  -2   1  25 2966.72 515.489  15
  -2  -1  25 2801.33 448.700  15
   2   1 -25 3155.29 395.582  13
   2  -1 -25 3405.99 381.449  13
  -2  -1  24 2913.96 505.631  15
   2   1 -24 2968.84 413.700  13
   2  -1 -24 3431.85 408.800  13
  -2   1  24 3088.94 541.005  15
  -2  -1  23 1804.64 458.892  15
   2   1 -23 1412.46 362.738  13
  -2   1  23 1733.12 482.810  15
   2  -1 -23 1861.43 352.551  13
   2  -1 -22-230.543 168.076  11
  -2  -1  22-140.523 346.316  15
   2  -1 -22 107.866 266.103  13
   2   1 -22 53.5661 253.264  13
  -2   1  22 635.305 429.505  15
   2  -1 -21 2662.86 381.058  11
  -2  -1  21 2121.47 465.706  15
   2  -1 -21 2997.46 453.380  13
  -2   1  21 2745.47 561.975  15
   2   1 -21 2894.24 440.816  13
   2   1 -20 7920.46 1422.54   3
   2   1 -20 5551.50 572.111  13
   2  -1 -20 5774.97 1239.03   3
  -2   1  20 4813.55 684.160  15
  -2  -1  20 5413.18 663.828  15
   2  -1 -20 5104.13 556.611  13
   2  -1 -20 6227.92 551.680  11
   2   1 -19 1181.81 328.901  13
   2   1 -19 1909.23 820.717   3
  -2   1  19 803.533 382.387  15
   2  -1 -19 1330.79 325.702  11
   2  -1 -19 1226.96 344.966  13
  -2  -1  19 1331.54 402.369  15
   2  -1 -19 2075.44 892.601   3
   2  -1 -18 1497.07 310.377  11
  -2   1  18 793.042 347.803  15
   2  -1 -18 784.028 303.537  13
   2  -1 -18 1640.05 766.520   3
  -2  -1  18 774.390 305.557  15
   2   1 -18 1423.57 756.756   3
   2  -1 -17 7910.27 1391.60   3
   2   1 -17 7183.13 1362.62   3
  -2  -1  17 6985.08 622.756  15
  -2   1  17 7722.26 680.871  15
   2  -1 -17 8768.64 619.326  13
   2   1 -16 2890.20 921.846   3
   2  -1 -16 2498.74 906.169   3
   2  -1 -15 8366.31 1416.00   3
   2   1 -15 8648.75 1322.44   3
   2   1 -14 3944.75 955.810   3
   2  -1 -14 4327.05 1020.68   3
   2   1 -13 71.7432 426.649   3
   2  -1 -13 247.308 468.152   3
   2  -1 -12 401.731 414.446   3
   2   1 -12 1141.06 560.491   3
   2  -1 -11 1654.08 517.334   3
   2   1 -11 2668.05 629.714   3
   2   1 -10 39669.3 1952.29   3
   2  -1 -10 36981.3 1918.75   3
   2   1  -9 11965.5 1062.72   3
   2  -1  -9 12032.6 1019.10   3
   2   1  -8 50106.7 1943.29   3
   2  -1  -8 48933.7 1900.02   3
   2   1  -7 88888.4 2431.96   3
   2  -1  -7 95198.1 2369.42   3
   2   1  -6 29411.6 1297.03   3
   2  -1  -6 29758.8 1245.78   3
   2   1  -5 42118.7 1353.91   2
   2  -1  -5 42654.1 1343.01   3
   2   1  -4 7812.30 535.401   2
   2  -1  -4 6857.76 578.722   2
   2  -1  -3 2147.19 332.897   2
   2   1  -3 2674.89 267.365   2
  -2  -1   3 2616.95 293.353   4
   2   1  -2 21434.3 587.386   2
   2  -1  -2 19284.0 827.742   2
  -2  -1   2 19565.1 532.913   1
   2  -1  -1 130234. 1747.66   2
   2  -1  -1 128650. 1085.04   1
  -2  -1   1 132278. 1415.61   1
   2   1  -1 131738. 1421.58   2
   2  -1   0 103716. 1288.24   2
  -2  -1   0 103786. 1248.36   1
   2   1   0 103049. 950.588   5
  -2  -1  -1 73857.1 1204.33   3
   2  -1   1 74861.6 1027.76   2
  -2   1  -1 74482.6 1234.07   3
   2   1   1 76603.6 978.064   5
  -2  -1  -1 75903.3 1120.86   1
   2   1   2 6064.37 318.383   5
  -2  -1  -2 5934.21 384.664   3
  -2   1  -2 5862.98 399.039   3
  -2   1  -3 85333.8 1716.27   3
  -2  -1  -3 82747.2 1708.15   3
  -2   1  -4 2101.08 379.141   3
  -2  -1  -4 2468.23 374.502   3
  -2   1  -5 1118.11 345.906   3
  -2  -1  -5 1109.31 331.664   3
   2  -1   6 767.527 249.852   5
  -2   1  -6 878.496 286.655   3
  -2  -1  -6 1113.18 380.049   3
  -2   1  -7 552.583 318.027   3
  -2  -1  -7 756.307 425.008   3
  -2   1  -8 9403.79 922.570   3
  -2  -1  -8 8147.44 879.962   3
  -2   1  -9 35816.0 1863.86   3
  -2  -1  -9 35730.5 1845.33   3
  -2  -1 -10 17696.0 1429.07   3
  -2   1 -10 18635.9 1453.58   3
  -2   1 -11 17068.8 1520.88   3
  -2  -1 -11 17172.9 1506.35   3
  -2  -1 -12 2734.87 768.276   3
  -2   1 -12 2437.88 855.701   3
  -2   1 -13 579.075 556.501   3
  -2  -1 -13 19.4650 495.884   3
  -2   1 -14-24.5699 506.407   3
  -2  -1 -14-86.0075 579.435   3
  -2  -1 -15 5071.97 1107.32   3
  -2   1 -15 5894.05 1228.78   3
   2   1  16 3987.04 558.404  15
   2  -1  16 5202.56 605.946  15
  -2  -1 -16 5407.04 435.229  11
  -2  -1 -16 4851.17 1225.80   3
  -2   1 -16 5780.58 1202.20   3
  -2   1 -17 391.221 587.560   3
  -2  -1 -17 977.978 759.753   3
   2   1  17 1347.87 419.458  15
   2  -1  17 527.795 350.934  15
  -2  -1 -17 858.413 251.531  11
  -2  -1 -18 706.009 608.361   3
   2  -1  18 522.629 398.348  15
   2   1  18-195.372 351.564  15
  -2  -1 -18 614.336 308.957  13
  -2   1 -18-20.2265 564.643   3
  -2  -1 -18 403.981 192.259  11
  -2  -1 -19 430.667 252.179  13
   2  -1  19 534.038 361.380  15
  -2  -1 -19-95.8330 204.806  11
   2   1  19-9.99216 384.754  15
   2   1  20-256.627 406.696  15
  -2  -1 -20 679.007 210.813  11
   2  -1  20 443.912 385.726  15
  -2  -1 -20 451.296 288.460  13
   2  -1  21 1884.48 519.878  15
  -2   1 -21 2650.88 382.374  13
   2   1  21 1974.75 490.997  15
  -2  -1 -21 2159.91 381.878  13
  -2  -1 -22 3508.95 421.204  13
   2  -1  22 2341.43 527.548  15
   2   1  22 2734.35 577.736  15
  -2   1 -22 3588.78 457.416  13
  -2   1 -23 7049.53 532.193  13
   2   1  23 5775.29 691.874  15
  -2  -1 -23 6373.81 487.880  13
   2  -1  24-148.832 294.701  15
  -2   1 -24 405.274 214.090  13
   2   1  24 605.177 336.609  15
  -2  -1 -24 107.490 202.583  13
   2   1  25 278.497 251.279  15
   2  -1  25 17.3464 227.575  15
  -2   1 -25 85.0634 156.202  13
  -2  -1 -25 35.1473 134.721  13
  -2  -1 -26 6.28103 102.732  13
   2   1  26-121.096 172.959  15
   2  -1  26-108.885 172.350  15
  -2   1 -26 290.952 141.677  13
   2   2 -28 268.157 115.393  13
   2  -2 -28 216.814 96.2362  13
   2  -2 -27 93.0808 142.139  13
   2   2 -27-16.5664 130.969  13
   2  -2 -26 12.0856 160.615  13
   2   2 -26 217.569 186.175  13
   2  -2 -25 684.129 240.864  13
  -2   2  25 125.104 296.472  15
  -2  -2  25 164.857 270.791  15
   2   2 -25 333.109 224.475  13
  -2  -2  24 261.400 293.350  15
   2   2 -24 387.135 246.793  13
  -2   2  24 325.473 358.446  15
   2  -2 -24 334.233 162.529  11
   2  -2 -24 401.274 257.890  13
   2  -2 -23 3468.85 390.680  11
  -2  -2  23 3300.33 537.036  15
  -2   2  23 3932.67 621.459  15
   2   2 -23 3552.37 491.737  13
   2  -2 -23 3767.54 447.349  13
   2  -2 -22 268.845 190.240  11
   2   2 -22 108.909 264.714  13
  -2  -2  22 735.972 384.317  15
   2  -2 -22 340.521 278.544  13
  -2   2  22-173.179 413.514  15
   2   2 -21 1917.27 362.257  13
  -2   2  21 2549.07 497.140  15
   2  -2 -21 2322.84 412.484  13
   2  -2 -21 2632.34 396.330  11
  -2  -2  21 2013.00 445.207  15
   2  -2 -20 1251.36 296.129  11
  -2   2  20 1059.35 416.938  15
   2  -2 -20 1189.33 318.078  13
   2  -2 -20 1535.37 669.597   3
   2   2 -20 1379.23 319.076  13
  -2  -2  20 1418.82 427.709  15
   2  -2 -19 805.990 290.066  11
  -2   2  19 759.211 364.220  15
  -2  -2  19 1074.29 484.582   4
  -2  -2  19 977.867 388.726  15
   2  -2 -19 847.409 302.306  13
  -2   2  18 992.031 404.111  15
   2  -2 -18 1629.52 356.845  13
   2   2 -18 2123.42 823.164   3
  -2  -2  18 1123.69 329.677  15
   2  -2 -18 1458.39 305.743  11
   2  -2 -18 1913.77 814.112   3
   2  -2 -17 15194.0 1936.40   3
  -2  -2  17 15470.4 823.157  15
   2   2 -17 15918.1 1950.22   3
   2  -2 -17 16646.8 860.404  13
  -2   2  17 15149.6 925.012  15
   2  -2 -17 16028.0 757.559  11
   2  -2 -16 760.425 694.329   3
   2   2 -16 1411.40 844.203   3
   2   2 -15 3384.68 909.341   3
   2  -2 -15 3981.00 917.854   3
   2   2 -14 18170.8 1789.50   3
   2  -2 -14 18007.4 1756.15   3
   2  -2 -13 5559.09 967.620   3
   2   2 -13 6195.07 1068.33   3
   2  -2 -12 18692.1 1538.55   3
   2   2 -12 18923.2 1593.10   3
   2  -2 -11 323.361 328.207   3
   2   2 -11 1095.28 511.114   3
   2   2 -10 399.078 368.250   3
   2  -2 -10 299.382 387.971   3
   2  -2  -9 15525.1 1123.17   3
   2   2  -9 14467.9 1138.46   3
   2   2  -8 1729.28 512.742   3
   2  -2  -8 1767.73 384.566   3
   2   2  -7 12815.8 934.940   3
   2  -2  -7 13519.2 895.364   3
   2   2  -6 42360.6 1604.50   3
   2   2  -6 41746.4 1291.95   2
   2  -2  -6 45991.8 1434.70   3
   2   2  -5 62432.5 1538.54   2
   2  -2  -5 63268.4 1550.96   3
   2  -2  -4 249564. 3042.80   3
   2   2  -4 248857. 2945.45   2
   2  -2  -3 23374.1 985.255   2
   2   2  -3 22513.1 646.041   2
  -2  -2   3 22571.7 726.526   1
   2  -2  -2 43227.1 1271.11   2
   2   2  -2 44862.6 793.093   2
   2  -2  -2 45019.8 869.704   1
  -2  -2   2 44255.2 982.353   1
   2  -2  -1 114905. 1400.27   1
  -2  -2   1 114273. 1597.95   1
   2  -2  -1 114987. 2016.48   2
   2  -2   0 794.832 152.463   2
  -2  -2   0 931.182 142.676   1
   2  -2   0 937.801 114.985   1
   2  -2   1 68334.6 1126.46   1
   2  -2   1 68820.8 1037.88   2
  -2  -2  -1 69086.0 1281.29   1
  -2   2  -1 67333.8 1148.20   3
  -2   2  -2 121983. 1844.61   3
   2  -2   2 123152. 1376.42   2
  -2  -2  -2 121813. 1807.15   3
  -2  -2  -2 122915. 1857.98   1
   2  -2   3 4149.35 250.346   2
  -2   2  -3 3954.04 394.013   3
  -2  -2  -3 4041.69 389.121   3
  -2   2  -4 24091.6 1044.52   3
  -2  -2  -4 25209.7 1040.42   3
  -2  -2  -5 57523.9 1742.43   3
  -2   2  -5 59026.9 1743.55   3
   2  -2   6 8903.60 697.734   5
  -2   2  -6 8818.87 782.105   3
  -2  -2  -6 8189.01 745.550   3
  -2   2  -7 12864.9 1004.30   3
  -2  -2  -7 12815.8 1004.12   3
   2  -2   7 12441.5 881.541   5
  -2  -2  -8 28462.3 1540.65   3
  -2   2  -8 29135.9 1591.74   3
  -2  -2  -9 4211.34 672.999   3
  -2   2  -9 4827.54 737.633   3
  -2  -2 -10 41113.2 2117.77   3
  -2   2 -10 41916.4 2177.95   3
  -2  -2 -11 176.762 394.126   3
  -2   2 -11-102.176 485.775   3
  -2  -2 -12 1810.62 696.674   3
  -2   2 -12 2703.82 689.398   3
  -2  -2 -13 13115.5 1479.07   3
  -2   2 -13 11655.9 1464.20   3
  -2   2 -14 164.562 659.085   3
  -2  -2 -14 900.197 634.199   3
   2   2  15 2643.02 401.979  15
  -2  -2 -15 4121.84 1009.55   3
  -2   2 -15 4268.49 1059.51   3
  -2  -2 -16 1736.14 308.853  11
   2  -2  16 892.114 382.597  15
   2   2  16 1188.06 400.044  15
  -2   2 -16 1374.21 962.771   3
  -2  -2 -16 1336.98 680.030   3
   2   2  17 886.648 409.938  15
  -2  -2 -17 1309.38 280.691  11
  -2  -2 -17 2420.06 828.789   3
   2  -2  17 986.089 371.214  15
  -2  -2 -17 1776.38 350.628  13
  -2   2 -17 2163.59 894.726   3
  -2  -2 -18-655.946 589.158   3
  -2   2 -18 331.155 524.696   3
   2   2  18 171.479 323.494  15
   2  -2  18-14.9378 312.835  15
  -2  -2 -18 146.946 255.156  13
  -2  -2 -18 399.866 227.595  11
   2  -2  19-119.324 358.152  15
  -2  -2 -19 624.832 273.524  11
  -2  -2 -19 4.63671 266.271  13
   2   2  19 81.7060 340.966  15
  -2  -2 -20 285.945 202.735  11
   2   2  20-283.887 410.233  15
  -2  -2 -20 430.373 255.362  13
   2  -2  20 400.945 387.786  15
  -2   2 -21 989.620 314.097  13
  -2  -2 -21 682.103 203.377  11
   2  -2  21 514.584 404.768  15
   2   2  21 531.990 376.118  15
  -2  -2 -21 868.238 295.811  13
  -2   2 -22 983.505 341.742  13
   2   2  22 435.339 411.517  15
  -2  -2 -22 642.944 205.888  11
  -2  -2 -22 672.588 266.818  13
   2  -2  22 952.302 391.789  15
  -2  -2 -23 1169.59 184.959  11
  -2  -2 -23 1727.93 306.593  13
   2  -2  23 1590.52 434.161  15
  -2   2 -23 2091.96 353.137  13
   2   2  23 1201.01 440.739  15
   2  -2  24 287.862 266.408  15
  -2  -2 -24 3.52578 161.802  13
   2   2  24 74.6357 294.913  15
  -2   2 -24-250.968 214.091  13
   2   2  25 60.6075 223.088  15
   2  -2  25 36.6741 203.180  15
  -2  -2 -25 98.1399 126.862  13
  -2   2 -25 283.799 169.282  13
  -2  -2 -26 166.602 87.1722  13
  -2   2 -26 261.584 139.777  13
   2   3 -28 237.992 101.451  13
   2   3 -27 999.481 185.776  13
   2  -3 -27 1003.68 172.162  13
   2  -3 -26 586.217 181.862  13
   2  -3 -26 289.630 110.113  11
   2   3 -26 705.181 215.206  13
   2   3 -25 343.870 225.518  13
  -2  -3  25 315.815 222.087  15
   2  -3 -25 365.746 205.964  13
   2  -3 -25 497.570 160.742  11
  -2  -3  24 1408.55 360.610  15
   2  -3 -24 1173.18 253.913  11
  -2   3  24 1184.18 442.056  15
   2  -3 -24 970.636 267.400  13
   2   3 -24 1458.24 348.120  13
  -2  -3  23 127.259 298.063  15
   2   3 -23 414.157 297.647  13
   2  -3 -23 622.607 272.868  13
   2  -3 -23 148.520 199.023  11
  -2   3  23 789.757 415.895  15
  -2   3  22 637.581 371.386  15
   2   3 -22 220.667 294.227  13
   2  -3 -22 415.803 260.970  13
  -2  -3  22 475.081 296.464  15
   2  -3 -22 528.546 235.790  11
   2  -3 -21 2208.55 380.322  11
  -2  -3  21 2092.28 454.390  15
  -2   3  21 2755.71 545.145  15
   2   3 -21 2195.61 449.914  13
   2  -3 -21 2473.13 386.745  13
  -2  -3  20-279.386 317.655  15
   2   3 -20 52.0516 289.885  13
  -2   3  20 377.551 344.976  15
   2  -3 -20-604.089 299.275  13
   2  -3 -20 30.9681 250.280  11
  -2  -3  19 995.770 373.577  15
   2  -3 -19 1450.23 339.659  11
  -2   3  19 1067.14 422.679  15
   2   3 -19 1549.73 902.727   3
  -2  -3  19 2055.78 634.079   4
   2  -3 -19 1835.98 358.734  13
   2  -3 -19 1144.97 631.558   3
  -2  -3  18-253.214 246.781  15
  -2   3  18-199.181 311.386  15
   2  -3 -18 124.730 288.915  11
  -2  -3  18 571.413 488.313   4
   2  -3 -18 1004.71 757.765   3
   2  -3 -18-41.6191 238.248  13
   2   3 -18-235.414 578.979   3
   2   3 -17 66.9841 683.842   3
   2  -3 -17-267.618 684.945   3
  -2  -3  17 212.665 434.324   4
   2  -3 -17-250.054 225.872  13
  -2  -3  17 382.207 237.388  15
  -2   3  17-225.660 270.595  15
   2  -3 -17 73.2185 219.042  11
   2  -3 -16 7693.74 1296.76   3
   2   3 -16 7356.85 1362.91   3
   2  -3 -15 5145.41 1053.66   3
   2   3 -15 6718.90 1193.36   3
   2   3 -14 44725.7 2739.32   3
   2  -3 -14 49714.8 2819.77   3
   2   3 -13 8611.48 1170.59   3
   2  -3 -13 8015.97 1114.91   3
   2  -3 -12 7091.58 1006.80   3
   2   3 -12 6544.10 1001.27   3
   2  -3 -11 18478.1 1444.87   3
   2   3 -11 18083.0 1444.71   3
   2   3 -10 31259.9 1811.64   3
   2  -3 -10 34902.8 1744.79   3
   2   3  -9 52089.8 2112.04   3
   2  -3  -9 53925.6 2022.86   3
   2   3  -8 195641. 3966.07   3
   2  -3  -8 198660. 3619.74   3
   2  -3  -7 12880.2 801.978   3
   2   3  -7 11947.6 911.999   3
   2   3  -6 729.843 180.764   2
  -2  -3   6 776.316 319.361   4
   2  -3  -6 1167.82 252.222   3
   2   3  -6 787.448 304.014   3
   2  -3  -5 2321.38 316.044   3
   2   3  -5 2401.81 311.767   2
   2   3  -4 22083.6 717.587   2
  -2  -3   4 22858.0 904.100   1
   2  -3  -4 21613.1 739.198   3
   2  -3  -4 22281.4 882.937   1
   2   3  -3 747.044 135.689   2
  -2  -3   3 804.793 188.166   1
   2  -3  -3 532.469 129.841   3
   2  -3  -3 792.614 223.008   1
   2  -3  -2 43067.7 1057.80   1
  -2  -3   2 41666.0 1104.96   1
   2  -3  -2 42588.0 1061.52   5
   2   3  -2 41902.3 788.846   2
   2  -3  -2 43596.2 678.471   4
   2  -3  -1 9476.81 550.899   2
   2  -3  -1 9143.76 371.344   4
   2  -3  -1 8779.90 454.943   1
   2  -3  -1 9401.79 472.446   5
  -2  -3   1 8425.42 488.703   1
   2  -3   0 81142.2 1443.72   5
  -2  -3   0 79174.2 1557.49   1
   2  -3   0 78880.9 1396.62   1
   2  -3   0 83034.5 1542.50   2
   2  -3   0 83116.7 1387.91   4
   2  -3   1 377330. 3678.50   5
   2  -3   1 375647. 3607.71   1
   2  -3   1 363630. 3556.62   2
  -2  -3  -1 385748. 3965.59   1
  -2   3  -1 368829. 3165.67   3
  -2  -3  -2 20458.5 689.176   3
   2  -3   2 21398.9 631.030   2
   2  -3   2 19432.0 774.592   5
   2  -3   2 20969.1 788.949   1
  -2   3  -2 19204.1 714.500   3
  -2  -3  -2 20278.8 825.710   1
   2  -3   3 18712.7 814.972   5
   2  -3   3 18932.6 477.775   2
  -2   3  -3 17313.6 779.572   3
  -2  -3  -3 18060.3 826.610   1
  -2  -3  -3 18699.4 749.755   3
   2  -3   4 75511.1 1774.32   5
  -2   3  -4 75284.3 1810.56   3
  -2  -3  -4 74807.9 1837.83   1
   2  -3   4 75960.4 1019.00   2
  -2  -3  -4 77372.7 1785.38   3
   2  -3   5 81921.2 1155.51   2
  -2  -3  -5 81012.2 2028.62   3
  -2   3  -5 79884.2 2050.80   3
  -2  -3  -5 79347.4 2045.92   1
   2  -3   5 78540.5 1971.02   5
   2  -3   6 37623.1 1477.95   5
  -2  -3  -6 37293.8 1503.59   3
  -2   3  -6 37753.9 1552.57   3
   2  -3   7 1245.44 371.613   5
  -2   3  -7 485.812 312.498   3
  -2  -3  -7 1172.16 331.937   3
  -2  -3  -8 661.057 369.977   3
  -2   3  -8-35.4217 337.639   3
  -2  -3  -9 6180.25 810.818   3
  -2   3  -9 6835.24 888.803   3
  -2   3 -10 12374.5 1274.26   3
  -2  -3 -10 11219.1 1112.05   3
  -2  -3 -11 890.763 434.282   3
  -2   3 -11 623.231 485.436   3
  -2  -3 -12 556.138 465.468   3
  -2   3 -12-120.148 509.115   3
  -2  -3 -13 545.542 451.145   3
  -2   3 -13 373.018 512.381   3
  -2  -3 -14 1542.14 618.612   3
  -2   3 -14 2287.01 826.349   3
   2   3  15 907.009 294.273  15
   2  -3  15 986.816 317.870  15
  -2   3 -15 192.916 623.487   3
  -2  -3 -15 1527.89 664.671   3
  -2  -3 -15 1309.14 257.818  11
  -2  -3 -16 14209.0 679.288  13
   2   3  16 12343.6 888.943  15
  -2   3 -16 12847.6 1846.62   3
   2  -3  16 12897.5 851.940  15
  -2  -3 -16 13619.9 1643.36   3
  -2  -3 -16 13929.4 738.386  11
  -2  -3 -17 633.178 279.777  11
  -2  -3 -17 796.519 275.408  13
  -2   3 -17 1079.10 826.060   3
   2  -3  17 75.9589 336.676  15
  -2  -3 -17 214.548 563.292   3
  -2  -3 -17-257.925 482.794   1
   2   3  17 381.288 367.136  15
   2   3  18 177.649 357.096  15
  -2  -3 -18 166.873 490.882   1
  -2  -3 -18-268.611 526.536   3
  -2   3 -18 333.308 674.747   3
  -2  -3 -18-349.618 259.574  13
   2  -3  18 818.756 393.044  15
  -2  -3 -18 172.854 268.214  11
  -2  -3 -19 113.572 216.850  11
   2   3  19 133.834 329.157  15
   2  -3  19-59.9908 370.045  15
  -2  -3 -19-353.613 247.178  13
   2   3  20 1426.44 473.490  15
  -2  -3 -20 1598.90 305.697  13
  -2  -3 -20 1516.20 322.486  11
   2  -3  20 1439.29 418.426  15
   2   3  21 122.239 373.261  15
  -2  -3 -21 136.817 196.452  11
  -2  -3 -21 252.100 218.858  13
   2  -3  21 60.6484 340.738  15
   2  -3  22 1919.30 475.212  15
  -2  -3 -22 2368.17 333.066  13
   2   3  22 1978.00 497.843  15
  -2  -3 -22 2365.40 319.616  11
  -2   3 -22 2231.50 379.548  13
  -2  -3 -23 534.958 169.316  11
   2   3  23 286.242 316.973  15
   2  -3  23 174.035 259.168  15
  -2  -3 -23 474.961 201.862  13
   2  -3  24-35.5888 232.096  15
  -2  -3 -24 304.682 123.540  11
   2   3  24-58.4275 262.305  15
  -2  -3 -24-32.9159 133.749  13
  -2   3 -24-97.2886 194.712  13
  -2   3 -25 175.383 171.159  13
   2   3  25 90.4318 227.247  15
  -2  -3 -25-98.4994 100.153  13
   2  -3  25-13.8460 170.859  15
  -2   3 -26-54.2730 118.541  13
   2   4 -28-38.6116 76.1223  13
   2  -4 -27-179.331 105.174  13
   2   4 -27 114.432 118.448  13
   2  -4 -26 505.880 178.077  13
   2  -4 -26 337.654 134.509  11
   2  -4 -25-83.3544 181.545  13
   2  -4 -25 182.156 155.582  11
   2   4 -24 93.2703 236.930  13
   2  -4 -24-50.8789 217.099  13
  -2  -4  24-386.268 239.766  15
   2  -4 -24 51.9253 170.353  11
   2  -4 -23 116.653 213.155  11
   2   4 -23 175.450 291.618  13
  -2  -4  23 454.798 265.492  15
   2  -4 -23 714.626 250.179  13
  -2   4  23 381.012 349.423  15
   2   4 -22 899.502 332.808  13
  -2   4  22 629.274 359.209  15
   2  -4 -22 1099.04 305.133  11
  -2  -4  22 905.416 319.331  15
   2  -4 -22 749.384 260.532  13
   2  -4 -21 3075.11 444.000  11
  -2  -4  21 2008.58 385.172  15
   2   4 -21 2436.81 444.554  13
   2  -4 -21 2341.48 417.889  13
  -2   4  21 1830.42 466.635  15
   2  -4 -20 481.459 292.615  11
   2  -4 -20 788.867 309.517  13
  -2  -4  20 521.625 255.990  15
  -2   4  20-274.049 377.447  15
   2  -4 -19 11766.4 747.656  13
  -2   4  19 10830.5 877.725  15
   2   4 -19 12604.5 1643.35   3
   2  -4 -19 9447.21 1301.85   1
  -2  -4  19 12025.6 570.232   8
  -2  -4  19 9535.15 1254.75   4
  -2  -4  19 10189.8 703.171  15
   2  -4 -19 11588.9 779.273  11
   2  -4 -19 12480.6 1507.06   3
   2   4 -18 27999.8 2462.35   3
  -2  -4  18 27601.4 871.595   8
   2  -4 -18 27288.6 1098.65  13
  -2  -4  18 23772.9 2023.87   4
  -2  -4  18 25867.9 1057.73  15
  -2   4  18 27364.0 1334.36  15
   2  -4 -18 27568.9 1175.02  11
   2  -4 -18 25674.4 2171.21   3
   2  -4 -18 22443.5 2132.11   1
  -2  -4  17 8462.42 476.281   8
   2   4 -17 7855.32 1349.58   3
   2  -4 -17 8002.48 611.129  13
   2  -4 -17 7486.11 1364.19   3
  -2  -4  17 6398.38 1167.79   4
  -2   4  17 8415.46 742.889  15
   2  -4 -17 9131.94 665.393  11
  -2   4  16 28524.3 1159.09  15
  -2  -4  16 24712.0 2097.79   4
   2   4 -16 28013.8 2351.25   3
   2  -4 -16 28035.7 996.160  13
   2  -4 -16 26740.5 2284.99   3
   2  -4 -16 27881.7 1026.29  11
  -2  -4  15 1142.22 617.961   4
   2  -4 -15 1101.17 744.313   3
   2   4 -15 1044.67 691.843   3
   2  -4 -14 4312.31 977.632   3
   2   4 -14 5447.51 1066.63   3
  -2  -4  14 5157.28 908.274   4
   2  -4 -13 292.822 517.425   3
   2   4 -13 614.350 461.019   3
  -2  -4  13 355.045 416.703   4
   2   4 -12 609.173 502.278   3
   2  -4 -12 1060.97 487.100   3
  -2  -4  12 162.499 393.773   4
  -2  -4  11 633.883 415.099   4
   2  -4 -11 1023.23 434.944   3
   2   4 -11 448.639 368.291   3
   2   4 -10 49374.3 2268.71   3
   2  -4 -10 53948.0 2130.34   3
  -2  -4  10 53477.5 2361.78   4
   2  -4  -9 73977.4 2299.61   3
   2   4  -9 72384.1 2534.15   3
  -2  -4   9 77049.7 2770.72   4
   2  -4  -8 114686. 2627.30   3
  -2  -4   8 122229. 3416.07   4
   2   4  -8 114072. 2995.89   3
  -2  -4   7 973.611 366.521   4
   2  -4  -7 1041.57 283.679   3
   2   4  -7 1248.90 379.661   3
   2  -4  -7 1518.76 381.834   1
   2  -4  -6 45629.4 1295.51   3
  -2  -4   6 46828.3 1886.39   4
   2   4  -6 45046.1 1672.62   3
   2  -4  -6 49311.9 1700.85   1
   2  -4  -5 1670.57 309.896   1
  -2  -4   5 2187.52 441.386   4
  -2  -4   5 2073.78 376.246   1
   2  -4  -5 1664.61 233.218   3
   2   4  -5 1638.00 203.287   2
  -2  -4   4 3500.43 401.036   1
   2   4  -4 3677.64 260.655   2
   2  -4  -4 3559.05 402.219   1
   2  -4  -4 3431.09 245.394   3
   2  -4  -3 848.758 202.244   5
  -2  -4   3 757.956 233.035   1
   2   4  -3 819.566 123.918   2
   2  -4  -3 863.774 242.189   1
   2  -4  -3 812.495 99.2496   3
  -2  -4   2 44780.6 1316.18   1
   2  -4  -2 45231.2 1178.67   5
   2   4  -2 45441.2 879.274   2
   2  -4  -2 45610.5 887.011   4
   2  -4  -2 46016.6 1264.54   1
   2  -4  -1 9430.63 575.242   1
  -2  -4   1 9919.97 625.085   1
   2  -4  -1 9334.63 443.706   4
  -2  -4   1 8669.67 236.792   5
   2  -4   0 4066.55 350.480   4
   2  -4   0 4215.40 405.267   1
   2  -4   0 4177.57 363.372   5
  -2  -4   0 4169.00 439.358   1
   2  -4   1 18946.0 760.420   5
  -2  -4  -1 18169.1 856.632   1
   2  -4   1 18129.8 782.101   4
  -2  -4  -1 17753.1 726.324   4
  -2   4  -1 18495.4 486.814   3
  -2  -4  -1 16565.3 332.500   5
   2  -4   1 18221.1 764.549   1
   2  -4   2 87179.3 1791.58   5
  -2   4  -2 87925.7 1496.04   3
   2  -4   2 85425.8 1804.29   1
  -2  -4  -2 89626.4 2000.34   1
  -2   4  -3 87583.8 1750.44   3
  -2  -4  -3 87637.9 2069.56   1
   2  -4   3 91379.9 1940.41   5
  -2  -4  -4 670.033 237.057   1
  -2   4  -4 534.255 230.028   3
  -2  -4  -4 382.789 135.691   3
   2  -4   4 591.998 228.914   5
  -2  -4  -5 25864.4 1087.37   3
  -2   4  -5 24885.9 1132.53   3
   2  -4   5 25380.2 1166.40   5
  -2  -4  -5 24763.3 1215.58   1
  -2   4  -6 1824.50 427.102   3
   2  -4   6 1733.98 369.088   5
  -2  -4  -6 2135.49 420.466   3
  -2  -4  -6 1935.31 391.500   1
  -2   4  -7 1181.32 386.812   3
  -2  -4  -7 1005.71 304.672   3
   2  -4   7 914.522 342.726   5
  -2  -4  -7 1087.72 408.174   1
  -2  -4  -8 1279.47 396.156   3
  -2  -4  -8 1345.31 427.149   1
   2  -4   8 1723.17 453.479   5
  -2   4  -8 1687.61 495.813   3
  -2  -4  -9 45915.3 2207.13   1
  -2   4  -9 43889.6 2107.83   3
  -2  -4  -9 42269.5 1923.04   3
  -2   4 -10 3251.45 729.083   3
  -2  -4 -10 3163.75 644.302   3
  -2  -4 -10 3825.21 812.701   1
  -2  -4 -11 6020.09 845.761   3
  -2   4 -11 7236.78 1065.17   3
  -2  -4 -11 7019.20 1113.62   1
  -2   4 -12-137.605 427.387   3
  -2  -4 -12 543.530 530.079   1
  -2  -4 -12 110.543 375.466   3
  -2  -4 -13 2383.17 777.989   1
  -2   4 -13 2035.64 738.472   3
  -2  -4 -13 2538.02 705.226   3
  -2  -4 -14 14472.8 1544.85   3
  -2   4 -14 14045.6 1742.85   3
  -2  -4 -14 10616.0 1579.54   1
   2  -4  15 9389.43 648.677  15
  -2  -4 -15 8262.30 1466.27   1
   2   4  15 9375.23 727.948  15
  -2  -4 -15 11852.1 1497.82   3
  -2   4 -15 11733.9 1606.49   3
  -2  -4 -15 10195.9 633.569  11
  -2  -4 -16-296.472 472.956   1
  -2  -4 -16 429.582 232.669  13
  -2  -4 -16 303.583 258.148  11
  -2  -4 -16 678.297 548.577   3
   2   4  16 593.830 365.332  15
   2  -4  16-355.477 313.944  15
  -2   4 -16 476.541 522.747   3
   2   4  17 2826.81 546.379  15
  -2   4 -17 3456.09 974.075   3
  -2  -4 -17 3176.80 769.590   3
  -2  -4 -17 2837.90 343.210  13
   2  -4  17 2523.90 472.048  15
  -2  -4 -17 3134.34 455.855  11
  -2  -4 -17 2433.43 878.038   1
  -2  -4 -18-125.901 217.166  13
  -2  -4 -18 78.5378 253.181  11
   2  -4  18-2.27582 292.432  15
   2   4  18-259.189 341.635  15
   2   4  19 159.154 318.773  15
  -2  -4 -19 187.336 207.423  13
  -2  -4 -19 593.275 265.563  11
   2  -4  19 325.442 204.764  10
   2  -4  19 448.269 360.937  15
   2  -4  20 1414.35 242.415  10
  -2  -4 -20 1292.06 276.861  13
   2  -4  20 1826.54 440.430  15
   2   4  20 1124.43 437.773  15
  -2  -4 -20 2348.04 383.767  11
  -2  -4 -21 298.498 239.392  11
  -2  -4 -21 313.528 178.374  13
   2   4  21 278.741 339.363  15
   2  -4  21-15.7418 291.372  15
  -2  -4 -22 201.516 177.322  13
   2  -4  22-165.848 309.160  15
  -2  -4 -22 187.598 187.299  11
  -2   4 -22 72.4515 282.454  13
   2   4  22-188.048 344.910  15
   2   4  23 72.0660 288.298  15
  -2  -4 -23 182.588 140.371  13
   2  -4  23 243.648 262.479  15
  -2   4 -23-15.8143 235.962  13
  -2  -4 -23 7.57699 175.864  11
  -2  -4 -24 365.480 130.420  13
  -2   4 -24 787.112 239.220  13
   2  -4  24 111.169 218.030  15
  -2  -4 -24 491.241 151.438  11
   2   4  24 321.701 260.249  15
   2  -4  25 28.9611 141.668  15
  -2  -4 -25 112.107 85.8873  11
  -2   4 -25-222.810 151.334  13
  -2   4 -26 44.4562 105.883  13
   2  -5 -27 122.391 71.6260  11
   2   5 -27 113.005 111.334  13
   2   5 -26 749.602 194.607  13
   2  -5 -26 717.238 154.157  13
   2  -5 -26 390.028 132.201  11
   2  -5 -25 1371.29 223.540  13
   2   5 -25 866.090 239.618  13
   2  -5 -25 1256.67 229.699  11
   2  -5 -24 511.567 220.558  11
   2   5 -24 180.377 221.599  13
   2  -5 -24 1.07083 168.418  13
   2  -5 -23 380.819 252.597  11
   2   5 -23 222.558 241.263  13
   2  -5 -23 498.879 233.193  13
   2  -5 -22-189.182 234.489  13
  -2   5  22 65.0964 324.006  15
   2   5 -22 114.505 300.703  13
   2  -5 -22 106.548 245.625  11
  -2  -5  21 2408.85 282.379   8
   2  -5 -21 3034.82 461.220  11
   2  -5 -21 2515.55 381.652  13
   2   5 -21 2089.86 439.063  13
  -2   5  21 2061.57 511.377  15
  -2   5  20-1.51387 325.733  15
   2  -5 -20-272.728 321.298  11
   2  -5 -20 109.884 226.509  13
  -2  -5  20 231.597 169.139   8
   2  -5 -19 1275.69 365.393  11
   2  -5 -19 761.914 284.193  13
  -2   5  19 1130.13 392.793  15
  -2  -5  19 1441.70 257.117   8
   2   5 -18 3165.70 905.767   3
   2  -5 -18 2303.78 373.576  13
  -2  -5  18 2245.73 307.120   8
  -2  -5  18 619.978 494.407   4
   2  -5 -18 2158.44 392.892  11
  -2   5  18 1976.73 450.838  15
  -2  -5  18 2050.74 281.292  10
   2  -5 -18 1552.56 631.560   1
   2   5 -17 4152.20 1027.06   3
  -2  -5  17 4781.09 425.450   8
   2  -5 -17 4418.50 431.844  13
  -2  -5  17 4521.98 390.395  10
  -2   5  17 4705.04 630.533  15
  -2  -5  17 3736.00 907.403   4
   2  -5 -17 5075.65 997.521   3
   2  -5 -17 4688.86 540.219  11
   2  -5 -17 3784.84 1092.54   1
   2  -5 -16 109.959 193.381  13
  -2  -5  16 224.674 171.539   8
   2  -5 -16 240.221 647.694   1
  -2  -5  16-69.1511 175.011  10
   2   5 -16-287.035 579.840   3
  -2  -5  16-365.052 527.998   4
   2  -5 -16-170.779 250.408  11
  -2   5  16 265.888 253.482  15
   2  -5 -16-406.169 547.821   3
   2  -5 -15 18813.5 2836.86   1
  -2  -5  15 19251.9 1780.63   4
   2   5 -15 19735.5 1980.54   3
   2  -5 -15 20870.5 1869.54   3
   2   5 -14-1101.35 660.307   3
   2  -5 -14-45.2907 479.682   3
   2  -5 -14 781.169 1292.58   1
  -2  -5  14 14.5377 461.611   4
   2  -5 -13 25586.6 1884.88   3
   2   5 -13 22851.2 1898.02   3
  -2  -5  13 21527.7 1733.81   4
   2  -5 -13 21908.8 2827.28   1
   2  -5 -12 5641.41 907.578   3
   2   5 -12 5413.50 962.239   3
  -2  -5  12 5396.05 889.020   4
   2  -5 -12 4096.82 1137.99   1
   2  -5 -11 28466.8 2288.69   1
   2   5 -11 25739.9 1779.56   3
  -2  -5  11 27766.0 1891.03   4
   2  -5 -11 28606.3 1699.15   3
  -2  -5  10 6086.42 959.151   4
   2  -5 -10 6055.31 1015.41   1
   2   5 -10 6060.79 812.246   3
   2  -5 -10 7381.67 806.465   3
  -2  -5   9 87529.1 3164.71   4
   2  -5  -9 81846.0 3134.65   1
   2  -5  -9 83005.4 2396.91   3
   2   5  -9 81580.8 2754.79   3
   2  -5  -8 215.776 190.112   3
  -2  -5   8 461.799 420.969   4
   2  -5  -8 742.885 366.314   1
   2   5  -8 618.915 333.522   3
   2  -5  -7 80599.6 1869.85   3
   2   5  -7 77909.2 2378.68   3
   2  -5  -7 81895.7 2599.38   1
  -2  -5   7 77524.4 2745.59   4
   2  -5  -6 1877.26 406.700   1
   2  -5  -6 1775.83 275.275   3
  -2  -5   6 1622.49 427.074   4
   2   5  -6 1750.04 403.014   3
   2  -5  -5-43.0032 102.974   3
   2  -5  -5 88.3669 216.798   1
   2   5  -5 87.3497 67.4782   2
  -2  -5   5 35.9334 262.268   4
  -2  -5   5-39.0805 212.945   1
   2   5  -5-49.0967 229.175   3
  -2  -5   4 48833.2 1750.41   4
   2  -5  -4 47485.6 1441.15   5
   2  -5  -4 48346.4 1603.60   1
  -2  -5   4 50177.7 1589.85   1
   2   5  -4 49370.0 886.859   2
   2  -5  -4 46257.2 714.323   3
   2  -5  -3 8571.72 570.045   5
   2  -5  -3 8363.79 640.290   1
  -2  -5   3 8946.25 701.947   4
  -2  -5   3 8994.42 655.373   1
   2   5  -3 9265.95 368.038   2
  -2  -5   2 16098.2 464.441   5
   2  -5  -2 16378.8 744.518   5
   2   5  -2 15819.0 542.955   2
   2  -5  -2 15504.5 592.526   4
  -2  -5   2 16158.0 882.951   1
   2  -5  -2 15980.5 841.103   1
  -2  -5   2 15177.0 847.323   4
   2  -5  -1 5332.33 423.525   5
   2  -5  -1 5091.46 388.052   4
   2  -5  -1 5191.54 468.525   1
  -2  -5   1 5252.00 205.193   5
  -2  -5   1 5148.48 489.643   4
  -2  -5   1 4895.21 493.364   1
  -2  -5   0 2398.51 120.561   5
   2  -5   0 2498.44 309.349   5
   2  -5   0 2778.37 360.361   1
  -2  -5   0 2662.75 335.172   4
  -2  -5   0 2386.69 369.125   1
   2  -5   0 2678.56 310.182   4
   2  -5   1 19143.0 827.257   5
   2  -5   1 17970.2 880.745   1
  -2  -5  -1 19005.4 821.071   4
  -2  -5  -1 17218.0 363.841   5
  -2  -5  -1 17563.3 949.256   1
   2  -5   1 18547.0 853.594   4
   2  -5   2 3960.72 395.054   5
  -2  -5  -2 3998.29 496.126   1
   2  -5   2 3930.79 424.134   1
  -2  -5  -2 4017.07 213.179   5
  -2   5  -2 4293.69 294.707   3
   2  -5   2 4629.54 516.264   4
   2  -5   3 2843.71 484.140   4
  -2   5  -3 3025.79 321.784   3
  -2  -5  -3 2756.47 427.077   1
   2  -5   3 3085.77 398.148   5
   2  -5   3 2926.88 401.901   1
  -2   5  -4 15003.9 791.212   3
  -2  -5  -4 16180.8 1014.19   1
   2  -5   4 15783.9 902.261   5
  -2   5  -5 3319.52 429.082   3
  -2  -5  -5 4374.01 565.888   1
   2  -5   5 3897.39 510.006   5
  -2  -5  -5 4253.51 429.949   3
  -2   5  -6 3065.19 464.629   3
  -2  -5  -6 3789.23 568.531   1
  -2  -5  -6 3784.29 444.969   3
   2  -5   6 3480.48 504.740   5
  -2   5  -7 58696.7 2095.82   3
   2  -5   7 57625.1 2115.42   5
  -2  -5  -7 59820.6 1898.31   3
  -2  -5  -7 60834.6 2304.44   1
  -2  -5  -8 719.403 288.263   3
   2  -5   8 490.291 261.382   5
  -2  -5  -8 374.292 322.516   1
  -2   5  -8 733.564 369.437   3
  -2  -5  -9 464.603 339.584   3
  -2  -5  -9 370.181 353.561   1
  -2   5  -9 23.9914 365.223   3
  -2  -5 -10 616.644 268.663   3
  -2   5 -10 459.476 385.271   3
  -2  -5 -10 693.571 490.308   1
  -2   5 -11 6057.20 958.208   3
  -2  -5 -11 5070.40 981.861   1
  -2  -5 -11 4905.53 797.061   3
  -2   5 -12 234.729 457.778   3
  -2  -5 -12 790.030 579.230   1
  -2  -5 -12 873.056 489.461   3
  -2  -5 -13 5935.81 938.709   3
  -2   5 -13 5569.53 1016.88   3
  -2  -5 -13 5439.51 1205.96   1
  -2   5 -14-168.234 489.579   3
  -2  -5 -14-13.2557 541.082   1
  -2  -5 -14 419.207 456.662   3
  -2  -5 -14 216.485 179.724  11
   2   5  14 186.537 263.013  15
  -2  -5 -15 10290.2 1647.25   1
  -2  -5 -15 14431.0 1464.57   3
   2  -5  15 14596.3 740.853  15
  -2   5 -15 14287.5 1820.52   3
   2   5  15 13869.9 910.549  15
   2  -5  15 14404.1 566.466   8
  -2  -5 -15 14299.1 762.776  11
  -2  -5 -16 2672.15 939.622   1
  -2   5 -16 4149.00 1062.18   3
   2   5  16 3596.15 550.851  15
  -2  -5 -16 5409.72 928.101   3
   2  -5  16 3695.63 455.032  15
  -2  -5 -16 4549.18 510.405  11
   2  -5  16 4916.58 337.212   8
  -2  -5 -17 3033.66 939.296   1
  -2  -5 -17 5629.90 966.204   3
   2  -5  17 4299.37 866.349   4
  -2  -5 -17 4631.56 497.044  11
  -2  -5 -17 4429.35 387.571  13
   2   5  17 3423.06 546.008  15
  -2   5 -17 4923.05 1069.73   3
   2  -5  17 3625.26 460.117  15
   2  -5  18 1868.45 343.349  10
   2  -5  18 1077.40 322.690  15
   2   5  18 2007.46 485.448  15
  -2  -5 -18 2095.06 291.009  13
  -2  -5 -18 1800.36 387.643  11
   2   5  19 81.1708 351.439  15
   2  -5  19 496.956 276.657  15
  -2  -5 -19 417.224 301.700  11
   2  -5  19 139.571 188.510  10
  -2  -5 -19 192.828 196.728  13
   2  -5  20 817.138 336.173  15
   2   5  20-199.339 338.382  15
  -2  -5 -20 445.630 199.537  13
  -2  -5 -20 526.917 261.958  11
   2  -5  20 510.422 221.430  10
  -2  -5 -21 1165.20 302.855  11
   2  -5  21 668.335 306.995  15
   2   5  21 1277.73 407.072  15
  -2  -5 -21 931.235 222.351  13
   2  -5  21 933.522 206.321  10
  -2  -5 -22-61.3947 142.521  13
   2   5  22 48.8942 303.036  15
  -2  -5 -22 96.5996 201.503  11
   2  -5  22 52.1079 222.249  15
  -2   5 -22-499.117 289.270  13
   2   5  23 1708.97 399.834  15
   2  -5  23 1126.68 257.568  15
  -2   5 -23 2098.46 321.105  13
  -2  -5 -23 1646.57 254.076  11
  -2   5 -24 108.556 173.911  13
  -2  -5 -24 209.385 127.975  11
  -2  -5 -25 120.398 82.9206  11
  -2   5 -25 202.895 143.665  13
  -2   5 -26 744.016 127.952  13
   2   6 -27 244.532 88.2908  13
   2  -6 -26 333.881 118.894  11
   2   6 -26 403.186 153.474  13
   2  -6 -26 108.564 77.3025  13
   2  -6 -25 88.7119 142.279  11
   2   6 -25 263.224 174.857  13
   2  -6 -25 217.989 123.036  13
   2  -6 -24 525.863 184.160  13
   2   6 -24 605.685 233.613  13
   2  -6 -24 562.346 222.425  11
   2  -6 -23 3496.90 422.785  11
   2   6 -23 3585.76 436.999  13
   2  -6 -23 2691.24 313.769  13
   2  -6 -22 3106.67 359.970  13
   2  -6 -22 2959.00 418.274  11
   2   6 -22 2687.27 426.232  13
  -2  -6  22 3091.34 310.865   8
  -2  -6  21 523.558 191.740   8
  -2  -6  21 525.177 172.951  10
   2  -6 -21 906.178 303.592  11
   2  -6 -21 584.470 253.868  13
   2   6 -21 1272.67 348.136  13
  -2   6  21 793.693 381.484  15
   2  -6 -20 153.924 231.111  13
  -2  -6  20 99.1877 183.193  10
  -2  -6  20 214.915 204.631   8
   2  -6 -20 13.5734 262.262  11
  -2   6  20-284.801 375.268  15
  -2  -6  19 207.072 188.112  10
   2  -6 -19-191.990 265.957  11
   2  -6 -19-231.836 226.129  13
  -2   6  19 660.414 300.268  15
  -2  -6  19 166.220 216.348   8
   2  -6 -18 3556.50 475.459  11
  -2  -6  18 3770.94 842.006   4
  -2   6  18 3530.76 553.419  15
  -2  -6  18 3624.92 388.433  10
   2  -6 -18 3789.53 462.532  13
   2   6 -18 4781.78 1040.27   3
  -2  -6  18 3249.25 395.298   8
   2  -6 -18 2648.11 819.022   1
   2   6 -17 1416.96 667.519   3
  -2  -6  17 2168.31 333.182   8
  -2  -6  17 2877.60 840.174   4
   2  -6 -17 1110.11 761.698   1
  -2   6  17 2611.33 499.595  15
   2  -6 -17 2116.14 390.672  11
  -2  -6  17 2517.13 348.253  10
   2  -6 -17 2677.68 385.260  13
  -2   6  16 2124.00 370.642  15
  -2  -6  16 1371.86 599.367   4
   2   6 -16 2185.72 835.132   3
  -2  -6  16 2233.46 326.493  10
   2  -6 -16 1841.55 1089.36   1
  -2  -6  16 2050.42 324.807   8
   2  -6 -16 2000.90 404.710  11
   2  -6 -16 1803.31 293.528  13
   2   6 -15 375.873 577.482   3
   2  -6 -15-276.967 240.635  11
   2  -6 -15 174.888 1168.19   1
  -2  -6  15 41.3233 164.263   8
  -2   6  15-128.117 284.208  15
   2  -6 -15-140.778 209.312  13
  -2  -6  15-1.98138 252.350  10
  -2  -6  15-45.1737 443.306   4
   2  -6 -14-210.914 872.237   1
  -2  -6  14 1273.06 612.792   4
   2   6 -14 511.285 485.741   3
   2  -6 -13 6271.07 1576.28   1
   2   6 -13 8240.70 1235.82   3
  -2  -6  13 8231.29 1166.53   4
  -2  -6  12 16498.2 1580.35   4
   2  -6 -12 18229.0 1360.64   3
   2  -6 -12 14794.1 1893.44   1
   2   6 -12 15723.2 1510.16   3
   2   6 -11 10995.6 1215.37   3
   2  -6 -11 10684.9 957.067   3
  -2  -6  11 11834.4 1320.60   4
   2  -6 -11 9704.10 1365.12   1
   2  -6 -10 1882.63 424.262   3
   2   6 -10 1438.21 522.024   3
   2  -6 -10 1948.63 591.771   1
  -2  -6  10 1617.91 539.303   4
   2   6  -9 1856.97 526.532   3
   2  -6  -9 1996.63 369.461   3
   2  -6  -9 1932.21 584.450   1
  -2  -6   9 1194.39 487.221   4
  -2  -6   8 30031.7 1910.57   4
   2  -6  -8 30465.9 1160.25   3
   2  -6  -8 30119.8 1813.05   1
   2   6  -8 30783.3 1609.61   3
   2  -6  -7 12396.5 630.041   3
  -2  -6   7 11383.6 1135.90   4
   2   6  -7 12422.2 949.389   3
   2  -6  -7 12385.2 1096.05   1
   2  -6  -6 20812.2 1124.92   5
  -2  -6   6 22928.6 1251.85   1
  -2  -6   6 20288.1 1366.01   4
   2  -6  -6 20563.5 1286.60   1
   2   6  -6 20527.9 1149.87   3
   2  -6  -5 17399.6 1118.19   1
  -2  -6   5 17222.6 1211.88   4
   2  -6  -5 17209.8 958.774   5
   2   6  -5 16812.2 982.527   3
  -2  -6   5 17062.1 1035.29   1
  -2  -6   4 2777.95 474.655   4
   2   6  -4 3061.53 405.236   3
   2  -6  -4 2855.66 461.556   1
  -2  -6   4 3226.93 459.192   1
   2  -6  -4 2685.70 370.585   5
  -2  -6   3 81392.9 2243.48   4
   2  -6  -3 78633.2 1886.09   5
   2  -6  -3 80912.2 2198.26   1
  -2  -6   3 81210.7 2171.92   1
   2   6  -3 84880.6 1207.24   2
  -2  -6   2 1047.19 286.763   1
   2  -6  -2 957.875 290.525   1
   2  -6  -2 990.851 220.390   5
  -2  -6   2 923.231 125.212   5
   2   6  -2 976.686 145.251   2
   2  -6  -2 972.283 183.634   4
  -2  -6   2 1116.65 330.457   4
  -2  -6   1 9446.77 756.101   1
  -2  -6   1 10017.2 694.972   4
   2  -6  -1 8982.54 706.052   1
   2  -6  -1 10346.1 572.941   4
   2  -6  -1 9904.59 618.227   5
  -2  -6   1 9244.90 304.613   5
   2  -6   0 4505.72 491.957   1
  -2  -6   0 4173.06 447.585   4
   2  -6   0 4522.41 430.185   4
   2  -6   0 4742.80 442.340   5
  -2  -6   0 4474.91 516.427   1
  -2  -6   0 3707.65 176.343   5
   2  -6   1 673.215 254.762   1
  -2  -6  -1 620.630 81.9271   5
  -2  -6  -1 508.259 273.182   1
  -2  -6  -1 704.281 223.418   4
   2  -6   1 732.344 234.850   4
   2  -6   1 670.632 225.160   5
   2  -6   2 10549.0 692.261   5
   2  -6   2 10605.4 752.380   1
  -2  -6  -2 10083.9 335.698   5
   2  -6   2 9830.04 726.435   4
  -2  -6  -2 10650.0 829.693   1
  -2   6  -2 9233.29 335.597   3
   2  -6   3 18255.8 956.176   5
  -2  -6  -3 17218.0 527.934   5
  -2  -6  -3 18142.5 1112.53   1
  -2   6  -3 17472.0 636.378   3
   2  -6   3 17683.7 1119.22   4
   2  -6   3 18049.7 1025.61   1
   2  -6   4 13000.8 1083.15   4
  -2  -6  -4 13039.8 984.335   1
  -2  -6  -4 12020.9 534.608   5
  -2   6  -4 12165.6 656.592   3
   2  -6   4 12535.5 848.839   5
  -2   6  -5 1058.15 254.508   3
   2  -6   5 909.845 340.379   5
  -2  -6  -5 696.371 259.707   1
   2  -6   5 1150.32 517.579   4
   2  -6   6 15279.7 1489.74   4
   2  -6   6 17876.5 1153.61   5
  -2   6  -6 17382.3 1037.64   3
  -2  -6  -6 18702.4 1316.27   1
  -2   6  -7 6751.17 730.638   3
   2  -6   7 5680.09 1055.32   4
  -2  -6  -7 7272.33 909.140   1
  -2  -6  -7 7282.63 634.041   3
   2  -6   7 6436.46 773.720   5
   2  -6   8 12088.4 1068.63   5
  -2  -6  -8 13216.3 1257.52   1
   2  -6   8 12264.4 1609.23   4
  -2  -6  -8 13491.9 916.379   3
  -2   6  -8 11701.4 1020.44   3
  -2   6  -9 2755.78 569.986   3
  -2  -6  -9 3496.74 720.510   1
  -2  -6  -9 3233.30 515.417   3
  -2  -6 -10 2661.21 501.900   3
  -2   6 -10 1816.93 527.927   3
  -2  -6 -10 2243.89 642.587   1
  -2  -6 -11 6584.29 812.869   3
  -2  -6 -11 6271.32 1105.39   1
  -2   6 -11 6312.83 967.061   3
  -2  -6 -12 10145.5 1027.13   3
  -2   6 -12 10587.4 1283.58   3
  -2  -6 -12 11955.2 1575.91   1
  -2   6 -13 2202.04 675.973   3
  -2  -6 -13 3575.45 716.512   3
  -2  -6 -13 2221.15 778.049   1
  -2  -6 -13 3136.40 357.247  11
   2  -6  13 2467.83 834.439   4
  -2   6 -14 4499.48 844.017   3
   2   6  14 4892.64 552.993  15
  -2  -6 -14 5207.16 1289.97   1
   2  -6  14 5547.93 1181.21   4
  -2  -6 -14 4335.25 425.691  11
   2  -6  14 5415.35 372.999   8
  -2  -6 -14 5032.07 803.551   3
   2   6  15 1025.30 321.734  15
  -2  -6 -15 1267.88 296.258  11
  -2  -6 -15 499.744 676.412   1
   2  -6  15 1041.27 583.353   4
   2  -6  15 1394.28 224.326   8
  -2   6 -15 1197.24 593.946   3
  -2   6 -16 461.509 603.264   3
  -2  -6 -16 384.969 536.518   1
  -2  -6 -16 1006.24 280.842  11
   2  -6  16 1087.29 536.296   4
   2  -6  16 1527.83 277.130   8
   2   6  16 939.084 362.790  15
  -2  -6 -17 9185.15 689.529  11
   2   6  17 8547.78 824.301  15
   2  -6  17 8289.47 636.066  15
   2  -6  17 8035.81 638.731  10
   2  -6  17 9940.04 544.019   8
   2   6  18 2835.88 553.410  15
   2  -6  18 2726.87 296.203   8
   2  -6  18 2407.63 390.774  15
   2  -6  18 2228.49 382.506  10
  -2  -6 -18 2577.47 436.985  11
   2   6  19 217.275 309.059  15
   2  -6  19-34.5712 262.332  15
  -2  -6 -19 470.334 264.662  11
   2  -6  19-410.786 235.722  10
  -2  -6 -20 227.347 230.994  11
   2  -6  20-201.803 251.688  15
   2  -6  20 154.951 189.677  10
   2   6  20-262.549 301.875  15
   2  -6  21 328.224 185.943  10
   2   6  21 203.314 270.197  15
  -2  -6 -21 215.241 228.791  11
   2   6  22 603.203 296.473  15
  -2   6 -22 178.711 251.406  13
   2  -6  22-9.94794 136.697  10
  -2  -6 -22 125.170 212.105  11
  -2  -6 -23 382.108 180.871  11
  -2   6 -23 19.8286 187.258  13
  -2   6 -24 880.717 199.278  13
  -2  -6 -24 554.098 138.600  11
  -2  -6 -25-28.1667 72.0312  11
  -2   6 -25 60.8182 116.917  13
   2  -7 -26 349.910 115.341  11
   2   7 -26 113.146 89.8051  13
   2   7 -25 104.480 128.517  13
   2  -7 -25 204.779 138.574  11
   2  -7 -24 2938.49 327.256  11
   2   7 -24 2663.32 314.787  13
   2  -7 -24 2543.69 234.176  13
   2  -7 -23 653.954 182.161  13
   2  -7 -23 840.530 163.953  12
   2   7 -23 1048.66 266.032  13
  -2  -7  23 1125.00 187.589   8
   2  -7 -23 988.698 279.955  11
   2  -7 -22 963.998 324.439  11
   2   7 -22 424.071 271.476  13
  -2  -7  22 681.924 186.655   8
   2  -7 -22 252.212 178.213  13
  -2  -7  21 536.642 225.530   8
   2  -7 -21 218.073 211.886  13
   2   7 -21 804.567 305.312  13
   2  -7 -21 520.535 309.231  11
  -2  -7  20-238.355 202.089  10
   2  -7 -20-57.8500 273.918  11
   2  -7 -20-483.461 231.158  13
  -2  -7  20 1.52876 196.830   8
   2  -7 -19 676.613 348.350  11
   2  -7 -19 1085.70 279.470  13
  -2  -7  19 724.888 266.231  10
  -2   7  19 584.793 319.135  15
  -2  -7  19 358.667 240.096   8
  -2   7  18 1253.70 413.994  15
  -2  -7  18 1644.99 325.986  10
   2  -7 -18 2112.56 418.259  11
   2  -7 -18 1869.90 319.160  13
  -2  -7  18 1267.35 308.203   8
  -2   7  17 1344.96 401.422  15
   2  -7 -17 818.843 284.936  11
  -2  -7  17 877.923 596.922   4
  -2  -7  17 640.673 251.529   8
  -2  -7  17 604.293 283.129  10
   2   7 -17 756.604 605.172   3
   2  -7 -17-39.1637 608.026   1
   2  -7 -17 991.953 274.385  13
  -2  -7  16 1699.97 658.926   4
  -2  -7  16 1931.69 355.210  10
   2   7 -16 741.859 438.214   3
  -2  -7  16 1653.65 335.698   8
   2  -7 -16 2459.92 382.861  13
   2  -7 -16 1820.60 356.007  11
  -2   7  16 1304.83 358.314  15
   2  -7 -16 1159.89 1154.08   1
  -2  -7  15-320.931 598.952   4
  -2  -7  15 325.067 218.970   8
   2  -7 -15-105.216 914.364   1
  -2  -7  15 507.957 255.907  10
   2   7 -15 283.180 469.607   3
   2  -7 -15-428.253 215.997  13
  -2   7  15 119.225 236.810  15
   2  -7 -15 169.732 238.451  11
  -2   7  14 1380.07 297.979  15
   2   7 -14 804.094 548.775   3
  -2  -7  14 803.194 177.697   8
   2  -7 -14 1117.60 279.261  11
   2  -7 -14 1469.20 971.815   1
  -2  -7  14 1572.59 663.019   4
  -2  -7  14 1287.74 276.482  10
   2   7 -13 3798.29 786.378   3
  -2  -7  13 4265.14 926.511   4
   2  -7 -13 4113.43 1317.91   1
  -2  -7  12 878.086 518.565   4
   2   7 -12 421.417 473.250   3
   2  -7 -12 1026.36 591.099   1
   2  -7 -11 16032.0 1762.24   1
   2   7 -11 15919.0 1411.45   3
  -2  -7  11 14778.8 1575.08   4
   2  -7 -10 5463.95 1013.09   1
  -2  -7  10 4797.52 894.242   4
   2   7 -10 4617.39 751.267   3
  -2  -7   9 11672.3 1321.60   4
   2   7  -9 13102.3 1128.35   3
   2  -7  -9 11595.6 1297.99   1
   2  -7  -8 93929.0 3398.03   1
   2   7  -8 94809.2 2809.75   3
   2  -7  -8 99619.5 3082.84   5
   2  -7  -7 265.428 227.529   5
   2  -7  -7 231.039 279.074   1
   2   7  -7 542.560 326.331   3
  -2  -7   7 818.134 508.392   4
  -2  -7   6 51223.1 1987.84   1
   2  -7  -6 49202.0 2170.26   1
   2   7  -6 50807.4 1744.49   3
  -2  -7   6 47792.1 2215.94   4
   2  -7  -6 49385.2 1786.51   5
   2  -7  -5 9104.83 715.982   5
   2  -7  -5 9746.35 927.615   1
   2   7  -5 9692.86 698.921   3
  -2  -7   5 9236.04 832.709   1
  -2  -7   5 8185.42 884.327   4
   2   7  -4 196.447 156.617   3
  -2  -7   4-256.430 313.202   1
   2  -7  -4 185.984 217.970   1
  -2  -7   4-42.2876 304.628   4
   2  -7  -4 192.724 137.869   5
   2   7  -3 9629.38 568.057   3
  -2  -7   3 9621.56 820.645   1
   2  -7  -3 9057.40 824.417   1
  -2  -7   3 8984.84 792.657   4
   2  -7  -3 8775.36 656.174   5
   2  -7  -2 8591.27 534.194   4
   2  -7  -2 8631.35 767.199   1
   2   7  -2 9095.62 426.700   2
  -2  -7   2 8702.31 740.005   4
  -2  -7   2 8546.39 793.107   1
   2  -7  -2 8183.32 619.613   5
   2  -7  -1 9077.61 647.833   5
   2  -7  -1 8407.51 751.342   1
  -2  -7   1 9033.91 798.828   1
  -2  -7   1 9821.45 756.350   4
   2  -7  -1 9650.32 608.016   4
   2  -7   0 7414.25 699.612   1
  -2  -7   0 7390.66 743.983   1
  -2  -7   0 7854.87 661.195   4
   2  -7   0 7069.01 570.147   5
   2  -7   0 7112.47 578.240   4
   2  -7   1 2230.14 351.883   5
  -2  -7  -1 2517.16 458.678   1
  -2  -7  -1 2271.88 365.067   4
   2  -7   1 2149.44 369.240   4
   2  -7   1 2279.28 416.347   1
   2  -7   2 873.760 275.669   5
  -2  -7  -2 1032.49 327.149   1
   2  -7   2 903.145 342.411   1
   2  -7   2 1059.45 276.017   4
   2  -7   3 18001.7 1000.15   5
  -2  -7  -3 17301.0 1184.55   1
   2  -7   3 17438.8 1095.42   1
   2  -7   3 16407.7 1089.90   4
   2  -7   4 146.479 182.942   5
   2  -7   4 45.1239 322.379   4
  -2  -7  -4 991.214 488.647   1
   2  -7   4 265.584 290.802   1
   2  -7   5 7280.24 954.466   4
  -2  -7  -5 7971.29 874.214   1
   2  -7   5 7900.17 741.840   5
  -2  -7  -6 42795.1 2107.62   1
   2  -7   6 43279.5 1838.80   5
  -2  -7  -7 177.217 315.409   1
   2  -7   7 487.617 323.537   5
  -2   7  -7 90.2547 196.226   3
   2  -7   7 586.968 585.759   4
   2  -7   8 2063.81 508.317   5
  -2  -7  -8 1959.49 586.889   1
   2  -7   8 2695.47 812.511   4
  -2   7  -8 2199.50 479.898   3
  -2  -7  -9 11003.7 1284.18   1
  -2   7  -9 10707.5 985.800   3
   2  -7   9 10436.9 1565.80   4
   2  -7  10 425.931 620.636   4
  -2  -7 -10 658.365 499.326   1
  -2   7 -10 328.005 346.997   3
   2  -7  11 1716.89 805.440   4
  -2  -7 -11 1367.27 692.089   1
  -2   7 -11 2399.16 636.007   3
  -2   7 -12 5.51803 435.744   3
  -2  -7 -12 212.602 490.136   1
   2  -7  12 194.508 154.822   8
  -2  -7 -12-169.734 192.319  11
   2  -7  12-217.417 591.682   4
  -2  -7 -13 3145.05 1073.61   1
  -2   7 -13 3271.53 726.571   3
   2  -7  13 4411.93 374.310   8
  -2  -7 -13 4136.16 416.319  11
   2  -7  13 3978.71 1020.15   4
   2  -7  14 25389.4 870.467   8
   2   7  14 25274.0 1129.45  15
  -2  -7 -14 22992.0 2513.85   1
  -2  -7 -14 23689.5 995.095  11
   2  -7  14 23163.4 2230.46   4
  -2  -7 -15 1747.58 908.902   1
   2  -7  15 2668.77 432.471  10
   2   7  15 2125.22 402.374  15
   2  -7  15 3027.42 353.601   8
  -2  -7 -15 2777.81 394.721  11
   2  -7  15 2980.23 822.001   4
   2  -7  16 4708.79 431.951   8
   2   7  16 4489.89 578.806  15
  -2  -7 -16 4390.17 496.509  11
   2  -7  16 3966.39 506.055  10
   2  -7  17 222.181 185.512   8
   2  -7  17 44.2375 231.576  10
  -2  -7 -17 399.941 274.904  11
   2   7  17 283.164 300.044  15
   2   7  18 371.777 319.188  15
   2  -7  18 390.078 269.551  10
   2  -7  18 427.640 175.040   8
  -2  -7 -18 131.868 249.501  11
   2  -7  19 1033.77 234.017   8
   2  -7  19 885.896 274.726  10
   2   7  19 826.092 340.911  15
  -2  -7 -19 1212.77 296.387  11
  -2  -7 -20 1766.45 351.790  11
   2  -7  20 2103.10 341.287  10
   2   7  20 1284.02 362.222  15
   2   7  21 659.808 316.932  15
   2  -7  21 286.148 178.876  10
  -2  -7 -21 126.598 202.391  11
  -2   7 -22 4702.64 439.436  13
   2  -7  22 3712.06 295.588  10
  -2  -7 -22 3811.29 362.096  11
  -2  -7 -23 502.270 163.351  11
  -2   7 -23 304.255 169.939  13
  -2  -7 -24 316.459 79.7240  12
  -2  -7 -24 733.636 157.474  11
  -2   7 -24 836.090 159.069  13
  -2   7 -25 157.946 94.8289  13
  -2  -7 -25 156.896 76.2737  11
   2  -8 -26-127.419 80.8256  11
   2  -8 -25 236.473 117.904  11
   2   8 -25 421.193 118.552  13
   2  -8 -24-30.9123 136.158  11
   2   8 -24 66.3683 131.941  13
  -2  -8  23 131.159 127.546   8
   2   8 -23 253.719 186.721  13
   2  -8 -23-96.2171 100.552  12
   2  -8 -23 401.031 221.592  11
   2   8 -22 353.851 203.744  13
   2  -8 -22 313.955 226.526  11
   2  -8 -22 237.176 153.589  13
  -2  -8  22 488.621 195.807   8
   2  -8 -22 335.709 169.519  12
   2  -8 -21 4821.34 383.945  13
  -2  -8  21 5506.36 459.071   8
   2   8 -21 5044.59 495.308  13
   2  -8 -21 6079.23 542.012  11
   2  -8 -20 4038.35 510.581  11
  -2  -8  20 3380.41 360.424  10
   2  -8 -20 3413.50 355.349  13
  -2  -8  20 3880.43 424.068   8
   2  -8 -19 698.172 230.777  13
   2  -8 -19 1392.72 378.332  11
  -2  -8  19 570.636 273.043   8
  -2  -8  19 503.878 216.993  10
  -2  -8  18 6327.82 545.583  10
  -2  -8  18 6506.36 543.353   8
   2  -8 -18 5468.77 486.304  13
   2  -8 -18 6504.68 598.937  11
  -2  -8  17 859.064 286.639   8
   2  -8 -17 735.592 256.825  13
  -2  -8  17 973.079 296.468  10
   2  -8 -17 1045.89 326.593  11
  -2  -8  16 1738.77 375.673  10
   2  -8 -16 1704.87 381.684  11
  -2  -8  16 1371.92 318.516   8
   2  -8 -16 1139.67 292.662  13
  -2  -8  16 2010.67 620.725   4
   2  -8 -16 976.555 1035.55   1
   2  -8 -15 1647.96 1123.91   1
   2  -8 -15 2208.16 400.748  11
  -2  -8  15 2598.65 403.367  10
  -2  -8  15 2320.53 364.365   8
  -2  -8  15 1723.85 683.436   4
   2  -8 -15 2533.89 367.544  13
   2  -8 -14 171.232 712.726   1
  -2  -8  14 898.667 164.437   6
  -2  -8  14 911.118 252.356   8
  -2  -8  14 1113.74 307.123  10
   2  -8 -14 772.579 300.665  11
  -2  -8  14 917.629 648.193   4
   2  -8 -13 28.6910 222.624  11
   2  -8 -13 177.364 326.610   5
  -2  -8  13 342.232 252.006  10
  -2  -8  13 187.867 112.489   6
  -2  -8  13-244.284 454.930   4
  -2  -8  13 313.089 247.503   8
   2  -8 -13 438.570 636.806   1
   2  -8 -12 914.921 471.383   5
   2  -8 -12 1200.52 750.769   1
  -2  -8  12 517.804 523.862   4
   2  -8 -11 4685.14 858.108   5
   2  -8 -11 5260.12 1070.08   1
  -2  -8  11 3884.81 910.579   4
   2  -8 -10 3710.21 720.261   5
  -2  -8  10 3528.55 891.057   4
   2  -8 -10 4024.96 924.968   1
   2  -8  -9 1897.72 447.378   5
  -2  -8   9 1401.53 598.497   4
   2  -8  -9 1707.76 613.070   1
  -2  -8   8 12981.8 1391.19   4
   2  -8  -8 15367.9 1464.51   1
   2  -8  -8 16359.1 1227.67   5
   2  -8  -7 26264.4 1418.31   5
  -2  -8   7 24843.1 1790.79   4
   2  -8  -7 27571.5 1832.34   1
   2  -8  -6 459.199 255.183   5
  -2  -8   6 720.599 353.442   1
  -2  -8   6 610.675 411.146   4
   2  -8  -6 754.367 377.219   1
   2  -8  -5 857.916 404.335   1
  -2  -8   5 658.997 321.235   1
   2  -8  -5 377.040 184.814   5
  -2  -8   5 342.916 315.140   4
  -2  -8   4 11891.5 979.369   1
  -2  -8   4 11303.9 1005.54   4
   2  -8  -4 11584.6 1031.78   1
   2  -8  -4 12160.9 831.283   5
   2  -8  -3 6224.84 734.499   1
  -2  -8   3 6268.63 733.480   1
  -2  -8   3 6305.47 731.627   4
   2  -8  -3 5928.33 568.389   5
  -2  -8   2 6643.92 719.896   4
   2  -8  -2 6358.90 570.989   5
   2  -8  -2 6740.47 505.298   4
  -2  -8   2 6248.51 751.398   1
   2  -8  -2 6349.49 722.322   1
  -2  -8   1 86901.1 2701.84   1
   2  -8  -1 90146.7 2048.71   4
   2  -8  -1 86879.1 2109.00   5
   2  -8  -1 85030.9 2577.86   1
  -2  -8   1 85237.0 2379.17   4
   2  -8   0 2021.47 370.955   4
   2  -8   0 1700.27 409.146   1
  -2  -8   0 1979.76 506.036   1
   2  -8   0 1720.68 336.422   5
  -2  -8   0 1545.91 354.817   4
   2  -8   1 3804.41 530.954   4
   2  -8   1 3703.12 457.698   5
   2  -8   1 4028.56 572.922   1
  -2  -8  -1 4109.68 633.210   1
   2  -8   2 763.986 238.355   5
   2  -8   2 558.659 309.049   1
   2  -8   2 543.373 305.296   4
  -2  -8  -2 957.267 407.443   1
  -2  -8  -3 3063.24 607.144   1
   2  -8   3 3090.02 532.663   1
   2  -8   3 3329.65 480.995   5
   2  -8   3 2548.69 478.219   4
   2  -8   4 10967.7 857.077   5
  -2  -8  -4 10289.5 1032.72   1
   2  -8   4 10030.3 989.715   4
   2  -8   4 11447.6 993.828   1
   2  -8   5 145.240 313.100   4
  -2  -8  -5-108.188 334.914   1
   2  -8   5 231.238 194.206   5
   2  -8   6 9123.42 880.989   5
  -2  -8  -6 8918.33 1049.80   1
   2  -8   6 8894.42 1157.74   4
   2  -8   7 12788.7 1106.77   5
   2  -8   7 12673.6 1507.49   4
  -2  -8  -7 13620.7 1345.27   1
  -2  -8  -8 259.910 372.840   1
   2  -8   8 145.805 477.426   4
   2  -8   8 297.912 289.257   5
  -2  -8  -9 1421.21 636.154   1
   2  -8   9 1252.65 723.605   4
   2  -8  10 2389.26 1000.61   4
  -2  -8 -10 3792.41 961.818   1
  -2  -8 -11 883.489 245.140  11
   2  -8  11 602.153 206.632   8
  -2  -8 -11 661.717 555.752   1
   2  -8  11 610.188 639.740   4
  -2  -8 -12 118.626 567.276   1
   2  -8  12 581.771 199.995   8
  -2  -8 -12 20.4864 205.603  11
  -2  -8 -13 22510.9 954.439  11
   2  -8  13 20526.7 1021.57  10
   2  -8  13 23699.8 866.008   8
   2  -8  13 25371.8 2407.12   4
  -2  -8 -13 24522.9 2564.86   1
   2  -8  14 7997.59 1354.13   4
  -2  -8 -14 7308.47 590.448  11
  -2  -8 -14 6612.28 1428.83   1
   2  -8  14 6961.89 644.689  10
   2  -8  14 7611.89 535.997   8
   2  -8  15 1693.18 387.093  10
  -2  -8 -15 695.380 286.150  11
   2  -8  15 1067.23 275.646   8
   2  -8  16 750.164 313.963  10
  -2  -8 -16 835.196 315.913  11
   2   8  16 679.811 337.542  15
   2  -8  16 938.227 261.263   8
  -2  -8 -17 138.149 230.838  11
   2  -8  17-66.2686 246.602  10
   2   8  17 436.267 352.216  15
   2  -8  17 679.633 252.651   8
  -2  -8 -18 748.843 266.766  11
   2   8  18 391.584 267.830  15
   2  -8  18 759.076 236.749   8
   2  -8  18 485.430 273.186  10
   2  -8  19 289.574 254.678  10
  -2  -8 -19 227.162 243.781  11
   2  -8  19 471.947 221.604   8
   2   8  19-101.501 260.135  15
   2  -8  20 410.399 226.687  10
  -2  -8 -20 87.0682 230.566  11
   2  -8  20 184.003 152.597   8
  -2  -8 -21 211.201 210.838  11
   2  -8  21 288.053 173.766  10
  -2  -8 -22 193.008 172.406  11
  -2   8 -22 520.677 199.238  13
  -2  -8 -23 1215.24 161.593  12
  -2   8 -23 1859.91 230.864  13
  -2  -8 -23 1779.07 219.169  11
  -2   8 -24 676.244 128.295  13
  -2  -8 -24 627.142 130.889  11
   2  -9 -25 975.193 137.326  11
  -2  -9  24 247.868 79.7155   8
   2  -9 -24 123.106 67.2371  12
   2  -9 -24 34.5629 128.262  11
   2  -9 -23 250.731 164.388  11
   2   9 -23 0.28353 123.325  13
   2  -9 -23 157.593 106.905  12
  -2  -9  23 336.241 134.134   8
  -2  -9  22-33.9842 149.035   8
   2  -9 -22-192.850 206.699  11
   2   9 -22-379.537 202.004  13
   2  -9 -22 36.3482 125.398  12
   2  -9 -21 967.638 268.214  11
  -2  -9  21 1129.70 247.940   8
   2  -9 -21 851.808 223.420  12
   2   9 -21 764.868 243.525  13
   2  -9 -20 68.5302 195.002  12
   2   9 -20 96.3762 212.536  13
  -2  -9  20 592.613 245.476   8
   2  -9 -20 125.984 233.247  11
  -2  -9  19 42.1615 207.190  10
   2  -9 -19 190.672 280.998  11
  -2  -9  19-6.40573 222.875   8
  -2  -9  18 1690.60 349.463   8
  -2  -9  18 1438.52 319.392  10
   2  -9 -18 1490.28 354.436  11
   2  -9 -17 1100.81 300.383  11
  -2  -9  17 1552.90 328.169  10
  -2  -9  17 1000.38 298.801   8
  -2  -9  16 1463.40 322.682   8
   2  -9 -16 1269.71 335.548  11
  -2  -9  16 1774.23 389.140  10
   2  -9 -15 1048.58 309.039  11
  -2  -9  15 943.697 326.956  10
  -2  -9  15 810.919 595.826   4
   2  -9 -15-154.011 674.874   1
  -2  -9  15 719.051 265.269   8
  -2  -9  14 4048.14 426.245   8
  -2  -9  14 4050.47 965.724   4
  -2  -9  14 4058.21 319.794   6
   2  -9 -14 3837.42 478.241  11
  -2  -9  14 4063.07 497.644  10
  -2  -9  13 558.202 145.548   6
  -2  -9  13 618.715 309.160  10
  -2  -9  13 537.382 567.791   4
  -2  -9  13 514.986 231.032   8
   2  -9 -13 759.173 554.777   1
   2  -9 -13 513.333 244.246  11
  -2  -9  12 7974.87 1277.02   4
   2  -9 -12 7188.02 533.228  11
   2  -9 -12 5265.64 1181.53   1
  -2  -9  12 8168.00 595.567  10
  -2  -9  12 7745.65 508.766   8
  -2  -9  12 7830.29 383.606   6
  -2  -9  11-713.788 602.864   4
  -2  -9  11 259.794 181.907   8
   2  -9 -11 317.389 636.338   1
  -2  -9  11-271.029 259.938  10
  -2  -9  11 99.2085 102.096   6
   2  -9 -10-566.074 577.182   1
  -2  -9  10 275.712 493.843   4
   2  -9  -9 44209.4 2725.35   1
  -2  -9   9 35668.1 2493.11   4
  -2  -9   8 221.793 541.073   4
   2  -9  -8-121.369 427.616   1
   2  -9  -8 84.5630 219.027   5
  -2  -9   7-242.178 493.189   4
   2  -9  -7 300.512 399.107   1
   2  -9  -7-53.9495 237.134   5
   2  -9  -6 7219.54 709.105   5
   2  -9  -6 7308.20 942.402   1
  -2  -9   6 7148.41 875.001   1
  -2  -9   6 7338.51 970.539   4
   2  -9  -5 12.0385 328.241   1
  -2  -9   5 220.653 344.235   4
   2  -9  -5 48.5503 156.436   5
  -2  -9   5 283.244 315.298   1
  -2  -9   4 824.438 376.873   1
   2  -9  -4 416.910 346.176   1
  -2  -9   4 271.080 257.000   4
   2  -9  -4 255.333 169.728   5
   2  -9  -3 1189.17 280.038   5
   2  -9  -3 1240.12 385.466   1
  -2  -9   3 1320.39 405.901   1
  -2  -9   3 1628.82 465.146   4
   2  -9  -2 608.640 326.899   1
   2  -9  -2 246.161 174.291   5
  -2  -9   2 574.283 319.655   4
  -2  -9   2 543.973 269.090   1
  -2  -9   1 999.603 390.805   1
   2  -9  -1 955.337 342.782   1
   2  -9  -1 645.484 230.234   5
   2  -9  -1 769.833 281.009   4
  -2  -9   1 952.415 341.632   4
   2  -9   0 23849.1 1145.46   5
   2  -9   0 24177.1 1442.47   1
   2  -9   0 25084.7 1195.75   4
  -2  -9   0 24876.1 1520.54   1
  -2  -9   0 24057.7 1307.58   4
   2  -9   1 12503.3 839.036   5
   2  -9   1 12263.7 1028.99   1
   2  -9   1 12672.3 909.839   4
  -2  -9  -1 12131.4 1080.40   1
  -2  -9  -2 12708.7 1149.04   1
   2  -9   2 11702.6 915.605   4
   2  -9   2 10893.9 955.171   1
   2  -9   2 12334.0 868.176   5
  -2  -9  -3 821.254 410.605   1
   2  -9   3 1166.52 341.610   5
   2  -9   3 716.388 346.249   4
   2  -9   3 1284.88 422.270   1
   2  -9   4 1256.84 437.379   4
  -2  -9  -4 477.198 316.637   1
   2  -9   4 950.390 313.654   5
  -2  -9  -5 21966.4 1633.92   1
   2  -9   5 22509.9 1353.47   5
   2  -9   5 19899.4 1555.27   4
   2  -9   6 391.587 303.188   5
  -2  -9  -6 337.629 411.540   1
   2  -9   6-37.8261 360.533   4
   2  -9   7 1108.10 353.510   5
   2  -9   7 311.040 419.834   4
  -2  -9  -7 1315.29 450.504   1
  -2  -9  -8 12750.1 1431.13   1
   2  -9   8 12085.7 1552.33   4
  -2  -9  -9-113.683 420.130   1
   2  -9   9 28.9250 216.915  10
   2  -9   9 128.356 563.021   4
   2  -9   9 620.507 206.097   8
   2  -9  10 1373.41 292.541  10
   2  -9  10 1508.02 255.370   8
  -2  -9 -10 1157.03 696.545   1
   2  -9  10 1560.67 986.441   4
  -2  -9 -10 1599.70 287.408  11
   2  -9  11 268.062 589.831   4
  -2  -9 -11-254.872 601.728   1
   2  -9  11 427.946 213.150   8
   2  -9  11 517.209 250.561  10
  -2  -9 -11 248.585 203.510  11
  -2  -9 -12 14231.6 794.815  11
   2  -9  12 13741.9 833.316  10
  -2  -9 -12 15515.7 1958.11   1
   2  -9  12 14272.4 697.346   8
   2  -9  12 15880.6 2038.50   4
  -2  -9 -13 136.416 226.119  11
   2  -9  13 16.3510 216.789   8
   2  -9  13 384.436 617.122   4
  -2  -9 -13 144.524 505.504   1
   2  -9  13-74.6062 253.453  10
  -2  -9 -14 540.241 260.618  11
   2  -9  14 534.105 227.088   8
   2  -9  14 451.031 322.347  10
   2  -9  15 3322.69 381.872   8
   2  -9  15 2688.80 425.199  10
  -2  -9 -15 2977.33 425.401  11
  -2  -9 -16 215.879 247.482  11
   2  -9  16 211.994 205.796   8
   2  -9  16 64.5774 256.701  10
  -2  -9 -17 1409.67 359.167  11
   2  -9  17 910.409 309.224  10
   2  -9  17 1106.81 290.373   8
   2  -9  18-145.232 230.719  10
   2  -9  18 150.225 186.920   8
  -2  -9 -18 1.97044 273.147  11
   2  -9  19 3365.19 344.792   8
  -2  -9 -19 3754.52 421.954  11
   2  -9  19 3662.84 399.025  10
  -2  -9 -20 1167.16 282.361  11
   2  -9  20 1030.07 240.309  10
   2  -9  20 1101.44 224.024   8
  -2  -9 -21 8089.59 491.228  11
   2  -9  21 8762.27 456.478  10
   2  -9  21 8507.50 392.118   8
  -2  -9 -22 2168.92 252.858  11
  -2   9 -22 2635.25 278.974  13
  -2  -9 -23 6037.05 320.856  11
  -2   9 -23 6286.96 309.099  13
  -2  -9 -24 886.785 106.722  11
   2 -10 -24 328.857 112.913  11
   2 -10 -23 50.9523 83.5699  12
   2 -10 -23 123.939 119.619  11
  -2 -10  23-119.842 94.6080   8
  -2 -10  22 418.770 161.267   8
   2 -10 -22 384.201 136.910  12
   2 -10 -22 458.421 205.536  11
  -2 -10  21 92.4506 162.239   8
   2 -10 -21-166.903 207.870  11
   2 -10 -21 77.3498 159.800  12
   2 -10 -20 968.292 305.695  11
   2 -10 -20 608.592 224.069  12
  -2 -10  20 1106.34 257.289   8
   2 -10 -19-112.617 228.043  11
   2 -10 -19-95.9627 193.129  12
  -2 -10  19 60.8896 233.586   8
  -2 -10  18 3602.84 421.390   8
   2 -10 -18 3609.05 477.109  11
   2 -10 -18 3144.25 443.762  12
  -2 -10  17 3.36623 252.740   8
   2 -10 -17-311.965 264.763  11
  -2 -10  17 258.036 274.887  10
  -2 -10  16 2701.12 430.750  10
  -2 -10  16 1946.34 377.659   8
   2 -10 -16 2069.09 374.973  11
  -2 -10  15 1950.96 365.393  10
  -2 -10  15 1548.48 323.243   8
   2 -10 -15 1628.69 364.151  11
  -2 -10  14 1424.12 216.838   6
  -2 -10  14 2034.99 386.086  10
   2 -10 -14 1887.41 380.713  11
  -2 -10  14 2043.91 358.983   8
  -2 -10  13 1763.82 231.431   6
  -2 -10  13 1507.24 334.622   8
  -2 -10  13 2377.63 868.077   4
   2 -10 -13 455.894 592.439   1
   2 -10 -13 1398.79 311.453  11
  -2 -10  13 2105.59 388.339  10
  -2 -10  12 263.693 143.329   6
   2 -10 -12 11.3226 203.437  11
  -2 -10  12 424.534 258.260  10
  -2 -10  12 321.747 221.556   8
  -2 -10  12 768.709 564.751   4
   2 -10 -12 93.0862 592.791   1
  -2 -10  12 258.145 220.481  14
  -2 -10  11-25.7667 451.642   4
  -2 -10  11 178.527 123.807   6
   2 -10 -11 845.764 640.182   1
  -2 -10  11 118.491 199.011   8
   2 -10 -11 243.694 231.464  11
  -2 -10  11-217.933 275.357  14
  -2 -10  11 253.545 243.654  10
  -2 -10  10 1567.99 252.175   8
   2 -10 -10 1934.06 777.846   1
  -2 -10  10 2051.58 346.665  10
  -2 -10  10 1435.07 272.187   9
  -2 -10  10 1572.59 188.087   6
  -2 -10  10 1632.41 329.744  14
  -2 -10  10 1849.63 806.902   4
  -2 -10   9 53.0051 122.073   6
  -2 -10   9 14.7889 235.272  10
  -2 -10   9 92.5267 165.758   8
  -2 -10   9-703.374 711.836   4
  -2 -10   9 278.520 202.049   9
   2 -10  -9 391.886 469.307   1
  -2 -10   8 27814.0 2126.99   4
   2 -10  -8 29358.4 2257.39   1
   2 -10  -7-51.7565 505.121   1
  -2 -10   7-121.513 455.310   4
   2 -10  -6 9577.10 1139.91   1
  -2 -10   6 9245.11 1026.73   1
  -2 -10   6 9144.70 1106.58   4
   2 -10  -5 2493.41 635.100   1
  -2 -10   5 2617.26 628.467   1
  -2 -10   5 2293.44 566.702   4
  -2 -10   4 284.307 290.369   4
   2 -10  -4 457.705 363.065   1
  -2 -10   4 142.246 307.074   1
  -2 -10   3 195.155 301.962   1
  -2 -10   3 182.069 276.637   4
   2 -10  -3 528.868 359.251   1
   2 -10  -2 18351.0 1402.66   1
  -2 -10   2 17156.8 1214.36   4
  -2 -10   2 18292.5 1396.31   1
  -2 -10   1 5370.14 683.578   4
   2 -10  -1 5628.93 750.562   1
  -2 -10   1 5486.68 809.796   1
   2 -10  -1 5491.22 551.370   4
   2 -10   0 15036.4 951.473   4
  -2 -10   0 14284.9 1241.03   1
   2 -10   0 13528.9 1145.65   1
   2 -10   1 6170.03 617.388   4
  -2 -10  -1 6526.47 878.525   1
   2 -10   1 6937.64 819.964   1
   2 -10   2 1585.50 513.153   1
  -2 -10  -2 1877.96 562.821   1
   2 -10   2 1425.30 373.015   4
  -2 -10  -3 4636.71 778.285   1
   2 -10   3 3654.56 602.226   4
   2 -10   3 3727.02 671.671   1
  -2 -10  -4 5446.83 838.286   1
   2 -10   4 4447.74 677.753   4
  -2 -10  -5 712.265 435.300   1
   2 -10   5 743.848 298.366   5
   2 -10   5 681.084 316.946   4
  -2 -10  -6 1117.85 512.995   1
   2 -10   6 1194.40 526.902   4
   2 -10   6 1309.08 424.236   5
   2 -10   7 3427.11 331.179   8
   2 -10   7 3047.57 780.483   4
  -2 -10  -7 2936.81 716.212   1
  -2 -10  -8 36266.6 2431.19   1
   2 -10   8 33070.8 2568.99   4
   2 -10   8 31930.0 708.615   6
   2 -10   8 35570.3 1003.78   8
   2 -10   8 35871.8 1238.42  10
  -2 -10  -9 56.1555 172.946  11
   2 -10   9 609.779 310.901  10
   2 -10   9-161.029 695.618   4
   2 -10   9 135.554 193.832   8
  -2 -10  -9-250.071 531.827   1
   2 -10   9 380.648 122.179   6
   2 -10  10 1702.66 1001.51   4
   2 -10  10 1649.58 306.490   8
   2 -10  10 2042.92 403.304  10
  -2 -10 -10 2347.61 842.034   1
  -2 -10 -10 1586.37 281.012  11
  -2 -10 -11-8.54890 222.326  11
  -2 -10 -11-134.934 557.190   1
   2 -10  11 104.200 271.291  10
   2 -10  11 341.112 531.984   4
   2 -10  11 143.260 222.896   8
   2 -10  12 1608.26 383.703  10
  -2 -10 -12 1637.43 345.164  11
   2 -10  12 899.895 616.823   4
  -2 -10 -12 2166.62 865.153   1
   2 -10  12 1173.32 247.844   8
   2 -10  13 3611.53 390.240   8
   2 -10  13 3592.22 490.546  10
  -2 -10 -13 4009.73 487.699  11
  -2 -10 -14 2989.80 426.600  11
   2 -10  14 2900.92 468.748  10
   2 -10  14 2824.71 355.977   8
   2 -10  15 465.229 287.624  10
  -2 -10 -15 9.49473 272.814  11
   2 -10  15 225.844 225.762   8
   2 -10  16 5176.03 459.304   8
   2 -10  16 5682.62 545.575  10
  -2 -10 -16 5698.90 557.097  11
   2 -10  17 4709.45 502.528  10
   2 -10  17 4784.01 446.788   8
  -2 -10 -17 4420.15 488.250  11
   2 -10  18-28.1586 220.966  10
  -2 -10 -18-128.491 242.983  11
   2 -10  18 14.0388 183.668   8
  -2 -10 -19-23.0742 229.663  11
   2 -10  19 19.3715 166.536   8
   2 -10  19 11.3709 191.840  10
   2 -10  20 94.6643 140.782   8
   2 -10  20 109.686 167.551  10
  -2 -10 -20-127.748 173.238  11
  -2 -10 -21 888.658 197.323  11
  -2  10 -21 653.894 167.052  13
  -2 -10 -21 682.207 167.570  12
   2 -10  21 1033.25 158.355   8
  -2 -10 -22 1251.59 178.588  11
  -2 -10 -22 958.083 147.516  12
  -2  10 -22 899.874 140.155  13
  -2 -10 -23-62.9587 73.5201  11
   2 -11 -23 2362.51 209.006  11
   2 -11 -23 1834.88 135.797  12
  -2 -11  23 2057.33 154.843   8
   2 -11 -22 201.661 127.569  11
   2 -11 -22 140.227 99.8119  12
  -2 -11  22 175.881 112.553   8
  -2 -11  21 280.540 164.735   8
   2 -11 -21 184.168 143.683  12
   2 -11 -21 345.738 179.817  11
   2 -11 -20 323.063 185.807  11
  -2 -11  20 533.443 213.423   8
   2 -11 -20 441.175 184.925  12
   2 -11 -19-118.246 232.304  11
  -2 -11  19 124.395 210.704   8
   2 -11 -19 252.664 195.003  12
   2 -11 -18 238.013 241.023  11
   2 -11 -18 101.313 192.491  12
  -2 -11  18-159.438 240.358   8
   2 -11 -17 351.406 253.352  11
  -2 -11  17 519.807 273.837   8
   2 -11 -17 93.9501 214.525  12
   2 -11 -16 71.4011 214.668  11
  -2 -11  16 363.891 271.733   8
   2 -11 -16 381.017 284.189  12
  -2 -11  15 503.785 269.562   8
   2 -11 -15 142.792 220.770  12
   2 -11 -15 269.724 263.917  11
  -2 -11  14 523.356 163.406   6
   2 -11 -14 519.070 252.913  11
   2 -11 -14 538.640 267.571  12
  -2 -11  14 278.240 259.945   8
  -2 -11  14-1.09145 289.808  10
  -2 -11  13 10796.3 692.258   8
   2 -11 -13 9589.65 702.484  11
  -2 -11  13 11218.5 721.196  10
   2 -11 -13 10151.6 761.003  12
  -2 -11  13 10364.6 534.945   6
   2 -11 -12 46.7438 201.375  11
   2 -11 -12 672.905 736.219   1
   2 -11 -12-84.4053 272.755  12
  -2 -11  12 186.126 213.028   8
  -2 -11  12 59.2041 247.841  10
  -2 -11  12-221.444 280.861  14
  -2 -11  12 25.1146 124.965   6
  -2 -11  12-389.997 527.062   4
   2 -11 -11 2861.21 885.795   1
  -2 -11  11 2201.38 361.406   8
  -2 -11  11 1640.65 371.810  14
   2 -11 -11 1662.94 388.081  12
   2 -11 -11 1869.42 305.585  11
  -2 -11  11 2397.72 760.125   4
  -2 -11  11 2836.77 429.264  10
  -2 -11  11 2261.99 245.770   6
  -2 -11  10 10026.7 699.025  10
  -2 -11  10 10378.3 690.983   9
  -2 -11  10 8834.19 570.530   8
  -2 -11  10 7204.02 1248.13   4
  -2 -11  10 6536.39 580.199  14
  -2 -11  10 8091.71 427.608   6
   2 -11 -10 7461.83 1302.66   1
   2 -11 -10 8211.38 704.539  12
  -2 -11   9 1176.34 664.108   4
  -2 -11   9 1198.33 279.078   8
   2 -11  -9 1126.11 284.728  12
   2 -11  -9 758.096 475.981   1
  -2 -11   9 1229.85 356.632  14
  -2 -11   9 1114.14 330.232   9
  -2 -11   9 787.700 178.850   6
  -2 -11   9 1226.84 345.533  10
   2 -11  -8 3765.95 465.230  12
  -2 -11   8 3091.17 798.041   4
   2 -11  -8 3251.63 844.220   1
  -2 -11   8 4188.06 477.656   9
  -2 -11   8 3379.15 337.616   8
  -2 -11   8 3398.24 263.157   6
  -2 -11   8 3462.99 425.933  14
  -2 -11   7 9961.94 650.900   9
  -2 -11   7 9107.45 474.575   8
  -2 -11   7 9202.21 438.085   6
  -2 -11   7 8484.74 600.940  14
  -2 -11   7 9238.99 1261.41   4
   2 -11  -7 9032.90 1244.61   1
   2 -11  -7 7805.59 598.659  12
   2 -11  -6 11969.8 1423.21   1
  -2 -11   6 11076.0 464.182   6
  -2 -11   6 12725.8 679.191   9
  -2 -11   6 10860.3 657.851  14
  -2 -11   6 11669.5 1229.61   4
   2 -11  -6 9934.59 629.959  12
  -2 -11   5 7227.57 523.136   9
  -2 -11   5 6282.70 485.523  14
   2 -11  -5 6520.64 1006.76   1
   2 -11  -5 6900.81 456.316  14
  -2 -11   5 6937.52 957.049   4
  -2 -11   5 6508.27 360.364   6
   2 -11  -5 6174.66 467.448  12
  -2 -11   5 7383.90 945.583   1
   2 -11  -4 1174.67 457.487   1
  -2 -11   4 860.598 372.540   4
   2 -11  -4 1277.10 279.659  14
  -2 -11   4 1322.40 491.615   1
   2 -11  -3-79.0553 312.047   1
  -2 -11   3 948.996 491.907   1
  -2 -11   3 405.346 308.688   4
   2 -11  -2 2020.95 579.393   1
  -2 -11   2 1595.14 527.335   1
  -2 -11   2 1036.38 383.645   4
  -2 -11   1 17778.7 1464.34   1
   2 -11  -1 17767.0 1409.35   1
  -2 -11   1 19540.4 1316.66   4
  -2 -11   0 2006.71 556.249   1
   2 -11   0 1853.32 522.661   1
   2 -11   1 2085.27 542.911   1
  -2 -11  -1 2551.85 670.358   1
  -2 -11  -2 1347.28 496.601   1
   2 -11   2 1563.42 363.504   4
   2 -11   2 1399.80 444.434   1
  -2 -11  -3 676.247 218.448  14
   2 -11   3 111.212 333.746   1
   2 -11   3 545.634 360.698   4
   2 -11   3 244.344 239.363   9
  -2 -11  -3 560.722 225.724  16
  -2 -11  -3-196.144 418.454   1
  -2 -11  -3 495.077 261.073   9
   2 -11   4 11004.9 734.959   9
  -2 -11  -4 10996.6 593.409  16
  -2 -11  -4 8759.47 678.947   9
  -2 -11  -4 8954.47 1131.12   1
   2 -11   4 8824.10 907.494   4
  -2 -11  -4 10610.9 526.145  14
   2 -11   5 1407.55 229.860  14
  -2 -11  -5 2280.67 642.265   1
   2 -11   5 2260.83 309.776   8
  -2 -11  -5 1731.78 260.601  14
  -2 -11  -5 1885.48 429.772   9
   2 -11   5 1807.81 546.318   4
   2 -11   5 2317.22 434.272   9
   2 -11   5 2224.87 388.628  10
   2 -11   6-279.891 401.052   4
   2 -11   6-109.892 325.084   9
   2 -11   6 1129.66 252.800  14
  -2 -11  -6-109.348 209.413  14
   2 -11   6 521.951 264.792  10
  -2 -11  -6 182.673 261.313   9
   2 -11   6 111.230 115.406   6
  -2 -11  -6-49.3248 467.453   1
   2 -11   6 400.808 187.311   8
   2 -11   7 7705.93 373.356   6
   2 -11   7 8873.60 537.191   8
  -2 -11  -7 7911.40 721.033   9
  -2 -11  -7 9479.23 1241.30   1
  -2 -11  -7 8132.66 479.506  14
   2 -11   7 9348.42 1216.63   4
   2 -11   7 9108.53 722.930  10
  -2 -11  -8 574.944 289.504   9
  -2 -11  -8 377.989 441.682   1
   2 -11   8 833.038 237.537   8
   2 -11   8 1131.42 350.370  10
   2 -11   8 1581.14 628.060   4
   2 -11   8 657.065 150.322   6
  -2 -11  -9 3321.42 872.880   1
   2 -11   9 3343.20 481.687  10
   2 -11   9 3013.00 242.782   6
  -2 -11  -9 2903.16 359.730  11
   2 -11   9 3216.44 910.776   4
  -2 -11  -9 2847.88 417.091   9
   2 -11   9 3321.94 397.173   8
   2 -11  10 457.740 121.648   6
  -2 -11 -10 388.637 234.844  11
   2 -11  10 215.977 275.528  10
  -2 -11 -10-317.192 681.412   1
   2 -11  10 384.942 482.046   4
   2 -11  10 462.087 227.965   8
  -2 -11 -10 303.760 206.846   9
  -2 -11 -11 1463.33 322.238  11
  -2 -11 -11 890.426 265.452   9
   2 -11  11 1124.62 320.867  10
   2 -11  11 1153.79 298.913   8
   2 -11  12 91.2773 260.224  10
  -2 -11 -12 403.830 223.332  11
  -2 -11 -12 328.046 201.275   9
   2 -11  12 379.021 238.181   8
   2 -11  13 57.8691 258.949  10
   2 -11  13 444.459 222.576   8
  -2 -11 -13 614.015 273.370  11
  -2 -11 -14 787.070 277.931  11
   2 -11  14 397.472 218.547   8
   2 -11  14 0.28537 244.923  10
  -2 -11 -15 33.1977 255.490  11
   2 -11  15-108.980 216.304   8
   2 -11  15 264.646 273.259  10
   2 -11  16 586.023 271.405  10
  -2 -11 -16 151.286 230.007  11
   2 -11  16 615.134 251.534   8
  -2 -11 -17 7570.59 568.715  11
   2 -11  17 7919.53 588.586  10
   2 -11  17 7470.85 523.525   8
  -2 -11 -18 858.735 228.084  11
   2 -11  18 1007.83 233.933   8
   2 -11  18 1083.95 267.985  10
  -2 -11 -19-53.9814 171.723  11
   2 -11  19 113.753 165.551   8
  -2 -11 -19 151.998 170.459  12
  -2 -11 -20 5241.24 370.143  11
  -2 -11 -20 4844.65 362.366  12
   2 -11  20 5621.61 356.528   8
  -2  11 -20 5073.09 314.445  13
   2 -11  21 4007.10 226.621   8
  -2 -11 -21 3851.10 282.572  11
  -2  11 -21 3012.84 180.807  13
  -2 -11 -21 3325.90 254.255  12
  -2 -11 -22 2910.96 196.479  11
  -2 -11 -22 2558.57 172.476  12
   2 -12 -22 92.6746 73.2194  12
  -2 -12  22-56.7048 86.6497   8
  -2 -12  21 2316.88 244.854   8
   2 -12 -21 2147.22 218.150  12
   2 -12 -21 2242.12 237.441  11
  -2 -12  20 481.939 176.749   8
   2 -12 -20 356.256 150.962  12
   2 -12 -20 529.064 171.954  11
   2 -12 -19 241.937 167.238  11
   2 -12 -19 617.644 215.707  12
  -2 -12  19 488.139 207.249   8
   2 -12 -18 272.622 177.049  11
  -2 -12  18 385.282 227.274   8
   2 -12 -18 346.876 207.580  12
  -2 -12  17-41.8552 239.238   8
   2 -12 -17 769.576 263.505  11
   2 -12 -17 531.030 277.391  12
   2 -12 -16 303.112 238.382  11
  -2 -12  16 124.812 276.657   8
   2 -12 -16 319.361 259.140  12
  -2 -12  15 4855.67 496.260   8
   2 -12 -15 4613.37 469.624  11
   2 -12 -15 4107.86 489.502  12
   2 -12 -14 688.534 260.086  11
  -2 -12  14 636.171 277.143   8
   2 -12 -14 1020.71 298.252  12
  -2 -12  14 274.301 153.424   6
  -2 -12  13 1750.41 252.506   6
  -2 -12  13 2048.73 359.870   8
  -2 -12  13 2320.38 387.591  14
   2 -12 -13 1723.87 387.273  12
   2 -12 -13 1684.91 326.273  11
   2 -12 -12 985.101 263.141  11
  -2 -12  12 942.736 259.078   8
  -2 -12  12 968.598 309.727  14
  -2 -12  12 851.809 199.856   6
   2 -12 -12 1062.19 362.610  12
  -2 -12  11 1591.86 215.808   6
  -2 -12  11 1495.61 303.384   8
  -2 -12  11 888.908 268.441  14
   2 -12 -11 1496.54 382.134  12
  -2 -12  10 158.476 252.263   9
  -2 -12  10-883.130 523.789   4
  -2 -12  10-113.516 144.069   6
  -2 -12  10 87.1037 220.658   8
  -2 -12  10-171.843 349.327  14
   2 -12 -10-150.165 269.889  12
   2 -12 -10-696.884 632.927   1
  -2 -12   9 10672.2 660.949   8
  -2 -12   9 10477.1 1319.28   4
   2 -12  -9 8905.07 1361.22   1
  -2 -12   9 8843.15 692.859  14
  -2 -12   9 10548.5 505.662   6
  -2 -12   9 12175.3 783.013   9
   2 -12  -9 10847.4 801.017  12
   2 -12  -8 314.024 265.288  12
  -2 -12   8 63.5576 174.614   8
  -2 -12   8 584.376 168.233   6
  -2 -12   8 476.005 325.660  14
  -2 -12   8-73.4069 479.028   4
  -2 -12   8 220.320 276.582   9
   2 -12  -8 861.862 549.650   1
  -2 -12   7 18642.3 750.338   8
  -2 -12   7 20501.6 964.988   9
   2 -12  -7 19919.1 1823.73   1
  -2 -12   7 19788.7 952.864  14
  -2 -12   7 18402.9 657.233   6
  -2 -12   7 20703.5 1730.97   4
   2 -12  -7 18610.9 989.605  12
  -2 -12   6 4265.10 331.156   6
  -2 -12   6 4302.56 469.829  14
   2 -12  -6 4151.40 491.703  12
   2 -12  -6 3741.18 370.528   9
  -2 -12   6 4579.41 789.722   4
  -2 -12   6 4823.94 358.423   8
   2 -12  -6 4938.97 948.873   1
  -2 -12   6 4627.93 480.856   9
   2 -12  -5 2195.20 430.427  14
   2 -12  -5 1884.14 293.167   9
  -2 -12   5 2142.10 567.554   4
  -2 -12   5 2031.06 240.401   8
  -2 -12   5 2225.61 649.983   1
   2 -12  -5 1308.68 490.447   1
  -2 -12   5 1727.75 239.891   6
  -2 -12   5 1495.88 241.434  16
  -2 -12   5 1635.96 362.332  14
  -2 -12   5 2013.63 379.599   9
   2 -12  -5 1678.53 322.366  12
  -2 -12   4 1322.22 263.155  16
   2 -12  -4 1061.59 241.245  12
  -2 -12   4 1176.13 197.276   6
  -2 -12   4 1255.51 318.568   9
   2 -12  -4 994.098 491.382   1
  -2 -12   4 1280.76 501.151   1
   2 -12  -4 1065.30 255.402   9
  -2 -12   4 1488.13 443.585   4
   2 -12  -4 1375.98 297.645  14
  -2 -12   4 1430.52 393.973  14
   2 -12  -3 996.249 265.547   9
  -2 -12   3 1063.92 238.919  16
   2 -12  -3 756.796 502.056   1
  -2 -12   3 798.324 289.826   9
  -2 -12   3 1538.97 349.687  14
   2 -12  -3 916.863 252.833  14
  -2 -12   3 478.484 305.005   4
  -2 -12   3 835.763 417.268   1
   2 -12  -3 1015.23 224.769  12
  -2 -12   2 1277.95 277.940  14
   2 -12  -2 933.299 263.244   9
  -2 -12   2 971.079 444.875   1
   2 -12  -2 1143.16 464.543   1
   2 -12  -2 1045.28 246.660  14
   2 -12  -2 947.938 211.073  12
  -2 -12   2 1250.58 297.502   9
  -2 -12   2 1310.62 258.656  16
   2 -12  -1 12168.6 723.772   9
  -2 -12   1 12482.2 786.034   9
  -2 -12   1 13980.8 669.027  16
   2 -12  -1 13746.9 680.505  14
  -2 -12   1 13468.8 713.995  14
  -2 -12   1 14428.4 1347.08   1
   2 -12  -1 13062.3 564.612  12
   2 -12  -1 12660.7 1226.24   1
  -2 -12   0 978.261 261.477   9
   2 -12   0 1075.94 398.662   1
  -2 -12   0 973.858 252.323  16
  -2 -12   0 1231.22 280.871  14
   2 -12   0 1080.78 199.308  12
  -2 -12   0 1345.15 623.334   1
   2 -12   0 770.528 247.867  14
   2 -12   0 378.032 243.420   9
  -2 -12  -1 6051.51 499.684  16
   2 -12   1 6030.47 555.590   9
   2 -12   1 5405.66 451.726  14
  -2 -12  -1 5707.22 446.470  14
  -2 -12  -1 5318.28 578.380   9
   2 -12   1 5203.21 762.062   1
  -2 -12  -1 6180.55 906.583   1
   2 -12   1 6131.41 364.325  12
   2 -12   2 980.010 475.077   1
  -2 -12  -2 1362.54 563.299   1
   2 -12   2 1152.21 340.290   9
  -2 -12  -2 1217.87 389.935   9
   2 -12   2 1144.31 200.829   8
  -2 -12  -2 1351.66 311.412  16
   2 -12   2 1286.98 298.447  14
  -2 -12  -2 1455.59 313.974  14
  -2 -12  -3 6231.14 944.992   1
   2 -12   3 5880.62 378.328   8
   2 -12   3 6049.54 478.055  14
   2 -12   3 5889.11 626.790   9
  -2 -12  -3 6128.87 465.344  14
  -2 -12  -3 5045.14 619.147   9
  -2 -12  -3 6500.36 460.912  12
  -2 -12  -4 1089.88 308.929   9
   2 -12   4 1524.33 248.608   8
   2 -12   4 1358.90 385.388   9
   2 -12   4 1047.98 255.024  10
  -2 -12  -4 1700.70 294.048  14
  -2 -12  -4 1340.66 468.985   1
  -2 -12  -4 1607.77 307.228  12
   2 -12   4 1673.15 281.401  14
   2 -12   5 654.109 292.334  10
   2 -12   5 242.860 211.037  14
  -2 -12  -5-234.730 221.647  14
  -2 -12  -5 266.907 446.548   1
  -2 -12  -5-269.144 251.610  12
  -2 -12  -5-93.8851 342.212   9
   2 -12   5 76.6953 193.512   8
   2 -12   5 393.374 316.605   9
  -2 -12  -6 5459.31 975.980   1
   2 -12   6 3839.13 300.440   6
   2 -12   6 3915.36 384.123  14
  -2 -12  -6 4362.41 613.834   9
  -2 -12  -6 4341.65 386.923  14
  -2 -12  -6 4611.10 515.034  12
   2 -12   6 5366.08 624.164   9
   2 -12   6 4489.34 540.860  10
   2 -12   6 4111.99 391.070   8
   2 -12   7 15273.7 930.255  10
  -2 -12  -7 13115.8 929.922   9
   2 -12   7 13171.4 1299.40   4
  -2 -12  -7 15843.5 1626.10   1
   2 -12   7 12806.1 623.357  14
   2 -12   7 13527.0 543.301   6
  -2 -12  -7 14460.1 946.282  12
   2 -12   7 13860.3 705.769   8
   2 -12   8 1518.55 407.853  10
   2 -12   8 1071.47 185.905   6
   2 -12   8 855.611 262.629   8
  -2 -12  -8 777.993 395.933   1
  -2 -12  -8 751.318 277.281   9
  -2 -12  -9 5176.41 589.623   9
   2 -12   9 6422.43 664.766  10
   2 -12   9 6421.94 516.353   8
   2 -12   9 5400.75 337.671   6
   2 -12  10 2171.67 415.227  10
  -2 -12 -10 1692.28 389.220   9
   2 -12  10 2257.44 324.930   8
   2 -12  10 1733.56 210.403   6
  -2 -12 -10 1985.51 338.891  11
  -2 -12 -11 2847.04 386.856  11
   2 -12  11 2908.92 464.757  10
  -2 -12 -11 2682.33 365.940   9
   2 -12  11 2888.76 384.155   8
   2 -12  11 2593.48 236.122   6
  -2 -12 -12 14.5244 215.566  11
   2 -12  12-286.585 247.418   8
  -2 -12 -12 173.400 185.652   9
   2 -12  12 63.7911 281.343  10
  -2 -12 -13 10023.2 681.902  11
   2 -12  13 10598.1 641.581   8
   2 -12  13 10617.8 755.400  10
   2 -12  14 204.421 297.634  10
  -2 -12 -14 267.125 243.319  11
   2 -12  14 521.598 280.065   8
   2 -12  15 5454.13 479.104   8
   2 -12  15 5242.87 506.217  10
  -2 -12 -15 5270.23 458.975  11
  -2 -12 -16 3870.77 450.838  12
  -2 -12 -16 4922.28 437.671  11
   2 -12  16 5605.34 512.004  10
   2 -12  16 4327.01 419.811   8
   2 -12  17 1959.50 286.447   8
  -2 -12 -17 2106.46 295.924  11
  -2 -12 -17 2065.03 308.529  12
   2 -12  17 2990.01 374.424  10
  -2 -12 -18-33.2063 152.854  12
   2 -12  18-229.256 173.340   8
  -2 -12 -18 288.755 161.695  11
   2 -12  19 2828.34 272.006   8
  -2 -12 -19 2352.36 246.924  11
  -2 -12 -19 2110.88 246.691  12
  -2 -12 -20 293.785 111.178  11
   2 -12  20 476.845 128.516   8
  -2 -12 -20 193.307 114.218  12
  -2 -12 -21 151.184 73.7570  11
  -2 -12 -21 298.412 86.0447  12
  -2 -13  21 832.788 132.068   8
   2 -13 -21 743.981 116.834  12
  -2 -13  20-179.233 116.151   8
   2 -13 -20 69.4205 105.501  11
   2 -13 -20-80.3856 108.644  12
   2 -13 -19 473.010 166.157  12
  -2 -13  19 565.159 182.589   8
   2 -13 -19 140.360 120.606  11
   2 -13 -18 250.897 194.195  12
  -2 -13  18-126.790 166.572   8
   2 -13 -18 69.5661 139.237  11
   2 -13 -17 17.9797 184.475  11
   2 -13 -17 147.654 184.523  12
  -2 -13  17 199.569 196.774   8
  -2 -13  16 1362.69 290.612   8
   2 -13 -16 1396.89 258.311  11
   2 -13 -16 1457.41 303.999  12
   2 -13 -15 444.412 232.565  11
   2 -13 -15 391.403 245.098  12
  -2 -13  15 54.0747 234.688   8
   2 -13 -14 2646.49 344.028  11
  -2 -13  14 2770.06 414.402   8
   2 -13 -14 2200.11 415.022  12
  -2 -13  14 1829.31 247.845   6
  -2 -13  13 2171.89 372.321   8
  -2 -13  13 1987.19 336.289  14
  -2 -13  13 2003.53 257.097   6
   2 -13 -13 2260.99 426.669  12
  -2 -13  12 6046.89 536.562   8
  -2 -13  12 5266.84 541.284  14
  -2 -13  12 6306.34 411.158   6
   2 -13 -12 6038.31 660.557  12
   2 -13 -11 12018.0 873.076  12
  -2 -13  11 10838.6 518.521   6
  -2 -13  11 11057.2 695.330   8
  -2 -13  11 11057.1 762.625  14
  -2 -13  10 3097.50 472.192  14
   2 -13 -10 3307.78 496.285  12
  -2 -13  10 3276.14 308.262   6
  -2 -13  10 3434.23 435.525   8
  -2 -13   9 1065.15 334.835   9
   2 -13  -9 785.644 321.781  12
  -2 -13   9 925.028 355.534  14
  -2 -13   9 1032.75 254.433   8
  -2 -13   9 1111.22 216.712   6
   2 -13  -8 7751.81 698.154  12
  -2 -13   8 7613.65 547.912   8
  -2 -13   8 9056.35 703.961   9
  -2 -13   8 7754.44 447.865   6
  -2 -13   8 7007.17 623.632  14
  -2 -13   7 384.307 295.744  14
  -2 -13   7 599.827 220.712   8
   2 -13  -7 177.911 235.754  12
   2 -13  -7 599.082 572.025   1
  -2 -13   7 495.135 288.421   9
  -2 -13   7 597.331 187.382   6
   2 -13  -6 9925.68 1236.29   1
  -2 -13   6 9036.41 681.337   9
   2 -13  -6 8989.37 578.661   9
  -2 -13   6 8369.03 986.624   4
  -2 -13   6 9176.98 517.148   8
  -2 -13   6 8623.04 475.951   6
  -2 -13   6 8715.07 677.443  14
   2 -13  -6 8975.98 676.601  12
   2 -13  -5 755.895 392.410   1
   2 -13  -5 1254.46 264.205   9
  -2 -13   5 1464.65 241.669   6
  -2 -13   5 1345.72 359.309  14
   2 -13  -5 1335.23 306.300  12
  -2 -13   5 1858.55 365.958   9
  -2 -13   5 1554.20 494.294   4
  -2 -13   4 475.353 321.547  14
  -2 -13   4 624.099 325.363   9
  -2 -13   4 306.100 178.575   6
  -2 -13   4 792.267 512.608   1
  -2 -13   4 507.693 378.845   4
   2 -13  -4 483.362 264.554   9
   2 -13  -4 504.918 243.741  12
   2 -13  -4 485.283 340.669   1
   2 -13  -3 2479.74 373.187  14
   2 -13  -3 1758.50 291.901  12
  -2 -13   3 1793.07 367.378   9
  -2 -13   3 2613.23 465.448  14
   2 -13  -3 1776.87 349.877   9
   2 -13  -3 1384.67 437.607   1
  -2 -13   3 2248.39 306.015   6
  -2 -13   2 186.187 145.721   6
  -2 -13   2 111.530 273.234   9
   2 -13  -2 410.519 197.780  12
   2 -13  -2 439.608 250.507   9
  -2 -13   2 603.308 277.408  14
  -2 -13   2 7.99988 356.394   1
   2 -13  -2 376.542 355.075   1
   2 -13  -2 791.929 307.926  14
   2 -13  -1 3072.22 413.752  14
   2 -13  -1 3138.64 614.231   1
  -2 -13   1 3057.13 672.612   1
  -2 -13   1 2906.01 459.328   9
  -2 -13   1 3345.73 458.235  14
   2 -13  -1 2904.12 394.548   9
   2 -13  -1 2850.61 291.059  12
   2 -13   0 5579.33 382.379  12
   2 -13   0 5613.76 799.539   1
  -2 -13   0 5425.90 611.259   9
   2 -13   0 5330.33 547.503   9
   2 -13   0 6426.79 547.494  14
  -2 -13   0 6149.33 510.803  14
  -2 -13   0 4806.53 736.439   1
   2 -13   1 270.916 257.557   9
  -2 -13  -1 955.168 316.310  14
  -2 -13  -1 744.940 378.941   9
   2 -13   1 463.460 143.727  12
   2 -13   1 426.692 261.482  14
   2 -13   1 345.746 387.529   1
  -2 -13  -1 1225.63 583.144   1
  -2 -13  -2 16.9876 383.220   1
  -2 -13  -2 326.035 274.861  14
  -2 -13  -2 252.415 297.946   9
   2 -13   2 395.599 192.650   8
   2 -13   2 196.822 271.432  14
   2 -13   2 254.378 341.348   9
  -2 -13  -3 219.236 364.168   9
  -2 -13  -3-617.854 410.630   1
  -2 -13  -3 503.589 278.041  14
   2 -13   3 352.700 190.805   8
  -2 -13  -3 443.367 241.209  12
   2 -13   3 274.825 284.286   9
   2 -13   3 182.753 234.980  14
  -2 -13  -4 288.178 237.335  14
  -2 -13  -4 386.595 322.674   9
  -2 -13  -4 522.701 200.085  12
   2 -13   4 437.164 307.075   9
   2 -13   4 656.091 219.799   8
   2 -13   4 720.006 272.797  14
  -2 -13  -4 550.055 381.447   1
   2 -13   5 947.920 376.446   9
  -2 -13  -5 333.833 422.311   1
   2 -13   5 226.463 132.595   6
   2 -13   5 246.856 230.058  14
  -2 -13  -5 595.927 354.073   9
  -2 -13  -5 302.229 245.020  12
   2 -13   5 393.240 224.177   8
  -2 -13  -5 251.664 229.621  14
   2 -13   6 2281.25 392.845  10
   2 -13   6 1802.90 304.957   8
  -2 -13  -6 2086.00 407.839  12
   2 -13   6 2118.98 286.345  14
   2 -13   6 2076.72 246.349   6
  -2 -13  -6 2013.40 446.050   9
  -2 -13  -7 1676.16 403.413  12
   2 -13   7 1942.61 309.076  14
   2 -13   7 2161.49 452.356  10
   2 -13   7 2350.48 351.127   8
  -2 -13  -7 2124.08 442.463   9
   2 -13   7 2084.50 247.940   6
   2 -13   8 398.928 135.721   6
  -2 -13  -8 289.712 262.919  12
   2 -13   8 305.177 226.220   8
   2 -13   8 473.051 321.915  10
  -2 -13  -8 510.212 300.324   9
  -2 -13  -9 943.653 373.792  12
   2 -13   9 1150.98 188.345   6
  -2 -13  -9 990.444 315.388   9
   2 -13   9 1635.94 421.463  10
   2 -13   9 1244.55 284.223   8
   2 -13  10 86.0957 116.698   6
  -2 -13 -10 209.257 223.419   9
   2 -13  10-198.329 314.462  10
   2 -13  10-181.289 242.031   8
  -2 -13 -10 475.043 319.797  12
   2 -13  11 2002.53 424.835  10
  -2 -13 -11 1186.87 345.147  12
   2 -13  11 1570.77 199.665   6
   2 -13  11 2071.61 367.550   8
  -2 -13 -11 1975.20 327.106   9
  -2 -13 -12 1556.95 407.580  12
   2 -13  12 1966.04 378.333  10
  -2 -13 -12 1654.42 304.896  11
   2 -13  12 2136.68 343.585   8
  -2 -13 -13 3286.55 376.224  11
   2 -13  13 3347.89 435.863  10
  -2 -13 -13 3156.99 433.494  12
   2 -13  13 3254.25 420.285   8
  -2 -13 -14 2408.17 388.291  12
   2 -13  14 3246.29 420.761  10
  -2 -13 -14 2539.95 324.131  11
   2 -13  14 2435.49 365.683   8
  -2 -13 -15 257.579 208.750  12
   2 -13  15 155.840 206.856   8
  -2 -13 -15-128.157 168.654  11
  -2 -13 -16 1592.56 242.279  11
   2 -13  16 1569.91 272.479   8
  -2 -13 -16 1440.99 269.551  12
  -2 -13 -17 111.172 132.273  11
   2 -13  17 386.545 174.604   8
  -2 -13 -17 253.990 159.572  12
   2 -13  18 179.688 143.208   8
  -2 -13 -18 200.134 133.230  12
  -2 -13 -18 96.3940 109.624  11
   2 -13  19-196.682 109.196   8
  -2 -13 -19-14.7851 73.3993  11
  -2 -13 -19 99.5874 92.7246  12
  -2 -13 -20 330.621 84.8214  12
   2 -14 -20 331.586 82.8919  12
  -2 -14  20 172.003 86.3815   8
   2 -14 -19 219.682 110.144  12
  -2 -14  19 95.7222 120.971   8
   2 -14 -18 2122.11 239.305  12
  -2 -14  18 1789.16 236.020   8
   2 -14 -17 1239.06 220.805  12
  -2 -14  17 847.241 216.053   8
   2 -14 -16 761.579 223.705  12
  -2 -14  16 721.039 244.028   8
  -2 -14  15 202.186 208.544   8
   2 -14 -15 242.239 228.627  12
   2 -14 -14-186.333 242.139  12
  -2 -14  14 9.09667 212.072   8
  -2 -14  13 11217.0 688.133   8
  -2 -14  13 9759.77 580.539  14
   2 -14 -13 11032.9 768.231  12
  -2 -14  13 10012.3 506.508   6
  -2 -14  12 3476.50 323.729   6
  -2 -14  12 3090.86 392.645   8
   2 -14 -12 2919.71 455.176  12
  -2 -14  12 3170.43 454.287  14
  -2 -14  11 1961.27 382.712  14
  -2 -14  11 1488.16 222.653   6
  -2 -14  11 1557.08 296.782   8
   2 -14 -11 1334.09 371.488  12
  -2 -14  10 1255.15 293.281   8
  -2 -14  10 1120.23 356.695  14
  -2 -14  10 1083.16 219.256   6
   2 -14 -10 1584.47 412.761  12
  -2 -14   9 2023.77 407.324  14
  -2 -14   9 2034.01 312.504   8
   2 -14  -9 1952.60 407.796  12
  -2 -14   9 2064.02 253.651   6
  -2 -14   8 6055.19 394.084   6
  -2 -14   8 6186.47 599.983  14
   2 -14  -8 6536.46 662.876  12
  -2 -14   8 6210.26 489.394   8
  -2 -14   7 43.7471 267.807   9
  -2 -14   7 34.6390 200.655   8
   2 -14  -7-14.8840 283.543  12
  -2 -14   7 189.948 158.886   6
   2 -14  -7 173.606 197.776   9
  -2 -14   7 138.223 326.128  14
  -2 -14   6 3615.34 477.352   9
   2 -14  -6 3453.14 488.647  12
  -2 -14   6 3299.18 333.483   8
  -2 -14   6 2909.96 289.480   6
   2 -14  -6 3107.13 353.746   9
  -2 -14   6 4168.62 523.195  14
  -2 -14   5 3501.95 474.201   9
  -2 -14   5 3067.51 308.518   6
   2 -14  -5 2578.75 367.132   9
  -2 -14   5 3282.89 443.502  14
   2 -14  -5 3133.18 441.562  12
  -2 -14   4 294.675 315.141   9
  -2 -14   4 904.998 341.539  14
   2 -14  -4 387.100 245.438   9
   2 -14  -4 105.264 194.558  12
  -2 -14   4 568.154 198.109   6
  -2 -14   3 3605.64 338.186   6
   2 -14  -3 3675.79 444.483   9
  -2 -14   3 4338.92 504.124  14
   2 -14  -3 3680.03 394.952  12
  -2 -14   3 4045.07 527.533   9
   2 -14  -2 5933.06 517.923  14
   2 -14  -2 4238.74 492.755   9
   2 -14  -2 4634.19 410.494  12
  -2 -14   2 4227.62 358.864   6
  -2 -14   2 5102.89 604.434   9
  -2 -14   2 5467.94 528.632  14
   2 -14  -1 1121.09 320.278   9
  -2 -14   1 861.110 181.487   6
   2 -14  -1 631.453 286.338  14
  -2 -14   1 744.571 353.481   9
   2 -14  -1 1159.07 229.814  12
  -2 -14   1 1534.63 355.273  14
  -2 -14   0 5551.90 394.429   6
  -2 -14   0 6336.81 673.172   9
   2 -14   0 5791.12 616.452   9
  -2 -14   0 7208.73 593.294  14
   2 -14   0 7089.64 555.217  14
   2 -14   0 6135.83 403.792  12
  -2 -14  -1 1241.35 352.373  14
   2 -14   1 1063.46 298.349  14
  -2 -14  -1 986.839 377.258   9
   2 -14   1 338.960 307.780   9
   2 -14   1 1193.22 211.408  12
   2 -14   2 377.830 255.618  14
   2 -14   2 377.413 287.556   9
  -2 -14  -2 725.447 358.054   9
  -2 -14  -2 149.891 254.271  14
  -2 -14  -3 753.594 271.863  14
   2 -14   3 535.278 341.713   9
  -2 -14  -3 329.689 304.492   9
   2 -14   3 644.540 285.255  14
   2 -14   3 1162.90 215.151   8
  -2 -14  -3 748.714 187.610  12
   2 -14   4 117.849 150.226   6
  -2 -14  -4 33.4552 181.040  12
  -2 -14  -4-28.4784 325.747  14
  -2 -14  -4-139.503 317.354   9
   2 -14   4-137.220 250.802  14
   2 -14   4 584.672 367.888   9
   2 -14   4 291.519 178.639   8
   2 -14   5 1123.01 200.740   6
   2 -14   5 1223.74 312.401  14
   2 -14   5 1044.91 235.494   8
  -2 -14  -5 1214.46 383.367   9
  -2 -14  -5 1380.10 292.559  12
  -2 -14  -6 311.426 298.211   9
   2 -14   6 132.641 194.906   8
  -2 -14  -6-61.3064 218.038  12
   2 -14   6 91.1673 144.918   6
   2 -14   6 44.2491 226.586  14
  -2 -14  -7 635.485 305.420   9
   2 -14   7 1133.42 264.490   8
   2 -14   7 812.238 166.752   6
   2 -14   7 884.913 248.445  14
  -2 -14  -7 646.548 279.793  12
   2 -14   8 16781.5 756.045   8
  -2 -14  -8 16021.5 956.929   9
  -2 -14  -8 14240.4 896.100  12
   2 -14   8 14466.1 558.190   6
   2 -14   9 13354.2 705.272   8
  -2 -14  -9 11925.6 770.252   9
   2 -14   9 13031.2 520.831   6
   2 -14  10 2345.08 226.284   6
  -2 -14 -10 1914.77 329.844   9
   2 -14  10 2359.46 364.258   8
  -2 -14 -10 1763.01 402.112  12
   2 -14  11 948.765 287.850   8
  -2 -14 -11 1048.19 294.166  12
   2 -14  11 601.533 133.444   6
  -2 -14 -11 421.162 210.567   9
   2 -14  12 7327.30 543.447   8
  -2 -14 -12 7660.30 648.546  12
   2 -14  13 2411.03 352.187   8
  -2 -14 -13 2177.08 381.326  12
  -2 -14 -14 3805.92 415.110  12
   2 -14  14 4260.97 389.998   8
  -2 -14 -15 114.643 163.315  12
   2 -14  15 89.2675 184.280   8
   2 -14  16 396.463 179.369   8
  -2 -14 -16 463.866 169.610  12
   2 -14  17 460.715 159.933   8
  -2 -14 -17 581.691 161.064  12
   2 -14  18-0.54762 100.522   8
  -2 -14 -18 151.784 94.5281  12
   2 -15 -18 181.778 91.9216  12
  -2 -15  18 260.903 100.793   8
  -2 -15  17 2897.79 253.116   8
   2 -15 -17 2586.19 235.556  12
   2 -15 -16 341.911 161.200  12
  -2 -15  16 362.293 139.454   8
   2 -15 -15 2326.33 279.608  12
  -2 -15  15 2185.05 286.473   8
  -2 -15  14-6.88138 175.815   8
   2 -15 -14-108.775 211.142  12
  -2 -15  13 610.280 212.828   8
   2 -15 -13 475.757 235.566  12
  -2 -15  12-57.6384 235.038  14
  -2 -15  12 100.319 133.794   6
  -2 -15  12 13.7828 197.291   8
   2 -15 -12-333.296 245.600  12
  -2 -15  11 300.764 161.670   6
  -2 -15  11 1.62627 184.552   8
   2 -15 -11 469.672 251.756  12
  -2 -15  10 1977.96 299.615   8
   2 -15 -10 2312.94 411.515  12
  -2 -15  10 2364.95 262.213   6
  -2 -15  10 2700.66 446.231  14
  -2 -15   9 3966.97 388.146   8
  -2 -15   9 4482.52 352.683   6
   2 -15  -9 4113.04 535.332  12
  -2 -15   9 4247.13 520.915  14
  -2 -15   8 968.857 205.532   6
  -2 -15   8 758.049 233.727   8
  -2 -15   8 755.270 356.686  14
   2 -15  -8 566.902 263.648  12
   2 -15  -7 107.026 236.329  12
  -2 -15   7 364.885 319.218  14
  -2 -15   7 211.289 175.404   6
  -2 -15   7 224.515 171.420   8
  -2 -15   7 102.372 280.052   9
   2 -15  -7 166.476 185.527   9
  -2 -15   6 370.526 343.036   9
   2 -15  -6 262.544 230.955  12
   2 -15  -6 296.875 199.157   9
  -2 -15   6 118.793 168.539   6
  -2 -15   6 210.327 292.225  14
   2 -15  -5 241.174 223.449  12
  -2 -15   5 296.963 291.757   9
   2 -15  -5-147.806 221.147   9
  -2 -15   5 24.3619 154.673   6
  -2 -15   5 199.306 333.996  14
   2 -15  -4 301.951 219.755  12
  -2 -15   4-142.765 320.168  14
  -2 -15   4 47.6437 317.778   9
   2 -15  -4 218.169 219.102   9
  -2 -15   4 215.599 186.997   6
  -2 -15   3 2673.29 465.056  14
  -2 -15   3 2029.38 271.156   6
   2 -15  -3 2259.70 329.545  12
   2 -15  -3 2171.00 393.313   9
  -2 -15   3 2009.36 479.693   9
  -2 -15   2 425.280 371.682   9
   2 -15  -2-137.482 176.230  12
   2 -15  -2 563.226 280.688   9
  -2 -15   2 409.825 336.690  14
  -2 -15   2 283.296 158.197   6
  -2 -15   1 626.247 326.117  14
  -2 -15   1 688.376 403.845   9
  -2 -15   1 490.784 201.402   6
   2 -15  -1 636.522 189.244  12
   2 -15  -1 196.640 284.743   9
  -2 -15   0 968.896 216.071   6
   2 -15   0 909.602 336.640   9
  -2 -15   0 633.260 375.524   9
  -2 -15   0 1559.23 357.282  14
   2 -15   0 852.203 191.870  12
  -2 -15  -1 2172.60 272.398   6
  -2 -15  -1 1652.14 436.781   9
   2 -15   1 2617.43 447.959   9
   2 -15   1 2792.04 376.941  14
  -2 -15  -1 3413.46 428.776  14
   2 -15   2 522.132 181.706   6
  -2 -15  -2 55.3109 355.572   9
   2 -15   2 132.396 304.160  14
  -2 -15  -2 82.0633 306.650  14
   2 -15   2 588.103 344.769   9
  -2 -15  -2 429.220 182.664   6
  -2 -15  -3 564.689 361.473   9
   2 -15   3-52.6038 169.876   6
  -2 -15  -3-262.208 169.979   6
   2 -15   3-397.653 349.323  14
   2 -15   3-169.084 193.768   8
  -2 -15  -3-219.618 360.014  14
   2 -15   4 561.526 200.445   8
   2 -15   4 926.262 203.288   6
   2 -15   4 245.069 295.921  14
  -2 -15  -4 878.913 218.630  12
  -2 -15  -4 749.521 342.500   9
  -2 -15  -4 846.188 193.507   6
   2 -15   5-158.360 271.800  14
   2 -15   5 467.145 160.261   6
  -2 -15  -5 545.045 201.602  12
   2 -15   5 523.812 198.145   8
  -2 -15  -5 1.55185 338.766   9
  -2 -15  -5 311.260 154.915   6
  -2 -15  -6 239.491 148.417   6
   2 -15   6 32.4187 279.428  14
  -2 -15  -6 620.503 301.488   9
   2 -15   6 238.652 193.211   8
   2 -15   6 189.831 141.190   6
  -2 -15  -6 497.339 241.609  12
  -2 -15  -7 2007.98 227.913   6
   2 -15   7 2480.32 318.794  14
   2 -15   7 2772.82 322.927   8
  -2 -15  -7 2298.94 404.568   9
   2 -15   7 2407.11 244.515   6
  -2 -15  -7 2445.55 396.434  12
  -2 -15  -8 83.4657 108.274   6
   2 -15   8 202.607 199.479   8
   2 -15   8 173.212 116.079   6
  -2 -15  -8-28.7006 255.375  12
  -2 -15  -8 461.077 251.664   9
   2 -15   9 899.855 215.398   8
   2 -15   9 1040.52 169.929   6
  -2 -15  -9 680.444 272.013  12
  -2 -15  -9 1180.15 264.430   9
   2 -15  10 130.779 112.639   6
  -2 -15 -10 170.566 158.935   9
  -2 -15 -10 252.508 260.569  12
   2 -15  10-100.493 188.974   8
  -2 -15 -11 293.852 219.087  12
   2 -15  11 654.901 240.005   8
   2 -15  11 304.177 110.161   6
   2 -15  12 1559.86 270.146   8
  -2 -15 -12 1426.28 326.115  12
   2 -15  13 4644.39 374.629   8
  -2 -15 -13 5002.64 468.453  12
  -2 -15 -14 723.474 207.714  12
   2 -15  14 661.265 192.718   8
   2 -15  15 4419.54 319.181   8
  -2 -15 -15 3882.62 324.961  12
  -2 -15 -16 3930.04 269.660  12
   2 -15  16 4625.08 287.292   8
  -2 -15 -17 299.703 85.4258  12
   2 -15  17 474.012 112.830   8
   2 -16 -17 1692.70 134.831  12
  -2 -16  16 1888.29 173.398   8
   2 -16 -16 1897.11 180.589  12
   2 -16 -15 1641.27 200.495  12
  -2 -16  15 1325.83 175.630   8
   2 -16 -14 1526.32 221.224  12
  -2 -16  14 1763.07 220.990   8
  -2 -16  13 137.545 151.099   8
   2 -16 -13 122.880 169.562  12
  -2 -16  12 1003.78 192.098   8
  -2 -16  12 1002.33 206.138  14
   2 -16 -12 1059.00 257.753  12
  -2 -16  11 498.110 197.490   8
  -2 -16  11 564.340 244.365  14
  -2 -16  11 368.320 144.017   6
   2 -16 -11 194.843 206.777  12
  -2 -16  10 1010.69 286.488  14
   2 -16 -10 890.460 305.654  12
  -2 -16  10 592.405 183.972   8
  -2 -16  10 963.401 192.227   6
  -2 -16   9 3875.60 313.696   6
  -2 -16   9 4882.75 487.629  14
  -2 -16   9 4161.19 346.359   8
   2 -16  -9 3946.24 438.279  12
   2 -16  -8 2843.29 398.195  12
  -2 -16   8 3041.47 288.373   6
  -2 -16   8 2706.38 262.766   8
  -2 -16   8 3588.86 486.076  14
   2 -16  -7 1935.95 326.977  12
  -2 -16   7 1697.65 247.382   6
  -2 -16   7 2168.65 419.054  14
  -2 -16   6 1063.37 375.613   9
   2 -16  -6 860.991 234.931   9
  -2 -16   6 1019.15 217.563   6
  -2 -16   6 1151.78 378.850  14
   2 -16  -6 1193.70 284.926  12
  -2 -16   5-15.2361 343.635   9
   2 -16  -5-281.979 233.218   9
  -2 -16   5 142.452 177.948   6
   2 -16  -5-218.995 227.620  12
  -2 -16   5 402.943 292.609  14
   2 -16  -4 336.048 240.017   9
   2 -16  -4 543.796 223.668  12
  -2 -16   4 86.0867 323.647   9
  -2 -16   4 313.814 180.374   6
  -2 -16   4 239.062 320.025  14
  -2 -16   3 0.71251 311.139   9
  -2 -16   3 167.163 179.367   6
  -2 -16   3 167.001 302.879  14
   2 -16  -3 202.118 164.907  12
  -2 -16   2 4820.97 374.600   6
   2 -16  -2 5519.42 555.842   9
  -2 -16   2 5734.03 532.199  14
   2 -16  -2 4959.18 377.867  12
  -2 -16   2 4892.48 598.646   9
   2 -16  -1 9462.69 469.766  12
  -2 -16   1 11183.7 686.716  14
   2 -16  -1 10312.9 750.335   9
  -2 -16   1 10125.2 825.948   9
  -2 -16   1 8890.99 498.644   6
  -2 -16   0 2312.32 512.315   9
  -2 -16   0 2293.75 290.412   6
   2 -16   0 2580.22 467.814   9
  -2 -16   0 2353.56 383.814  14
   2 -16   0 1679.19 250.156   6
  -2 -16  -1 1680.21 244.565   6
  -2 -16  -1 1930.41 424.317  14
  -2 -16  -1 1984.75 478.313   9
   2 -16   1 1554.64 242.693   6
  -2 -16  -2 5082.96 638.035   9
  -2 -16  -2 5833.10 382.232   6
   2 -16   2 5959.62 404.871   6
  -2 -16  -3 4794.97 353.736   6
  -2 -16  -3 5424.54 674.345   9
   2 -16   3 4896.53 361.508   6
  -2 -16  -4 2272.20 419.682   9
   2 -16   4 2449.31 284.545   8
  -2 -16  -4 1937.04 242.196   6
   2 -16   4 2152.25 253.894   6
  -2 -16  -5-398.228 297.188   9
  -2 -16  -5-106.573 149.620  12
   2 -16   5-1.61837 121.783   6
  -2 -16  -5 123.318 132.045   6
   2 -16   5 175.397 162.962   8
  -2 -16  -6 1576.65 205.123   6
  -2 -16  -6 1958.78 360.215   9
   2 -16   6 1883.85 245.162   8
  -2 -16  -6 1902.02 266.178  12
   2 -16   6 1849.13 222.397   6
  -2 -16  -7 1336.17 192.376   6
   2 -16   7 1222.17 181.809   6
   2 -16   7 1511.02 240.999   8
  -2 -16  -7 1313.78 274.789   9
  -2 -16  -7 1439.59 267.652  12
   2 -16   8 2031.32 280.003   8
   2 -16   8 1834.74 192.343   6
  -2 -16  -8 1739.82 283.647  12
  -2 -16  -8 1784.25 296.450   9
  -2 -16  -9 772.933 262.292  12
  -2 -16  -9 861.598 193.966   9
   2 -16   9 828.331 136.359   6
   2 -16   9 848.051 199.496   8
   2 -16  10 3641.71 324.050   8
  -2 -16 -10 2927.56 378.693  12
   2 -16  10 3423.43 237.319   6
   2 -16  11 606.395 175.682   8
  -2 -16 -11 507.855 250.880  12
   2 -16  12 2211.97 252.551   8
  -2 -16 -12 3499.10 408.094  12
   2 -16  13 4300.16 309.404   8
  -2 -16 -13 4414.14 361.426  12
   2 -16  14 2118.63 212.417   8
  -2 -16 -14 2187.87 217.556  12
   2 -16  15 979.116 134.529   8
  -2 -16 -15 613.783 102.304  12
   2 -17 -14 2767.66 202.354  12
   2 -17 -13 3370.84 264.141  12
  -2 -17  13 3087.17 185.146   8
   2 -17 -12-232.481 163.854  12
  -2 -17  12-98.7192 102.630   8
   2 -17 -11 1711.67 181.093   6
  -2 -17  11 2134.33 184.240   8
   2 -17 -11 1990.17 264.216  12
  -2 -17  10 5107.07 304.972   6
   2 -17 -10 5041.64 395.210  12
  -2 -17  10 6173.70 447.166  14
   2 -17  -9 67.0112 164.992  12
   2 -17  -9 75.5009 149.429   6
  -2 -17   9 59.6966 122.009   6
  -2 -17   9 231.214 247.385  14
   2 -17  -8 7164.70 452.883   6
   2 -17  -8 7168.70 488.840  12
  -2 -17   8 7900.63 392.919   6
   2 -17  -7 137.933 169.895   6
   2 -17  -7 22.6667 186.718  12
  -2 -17   7 61.7763 271.719  14
  -2 -17   7 172.047 133.483   6
   2 -17  -6-55.6906 182.472   6
  -2 -17   6 162.910 132.108   6
  -2 -17   6-87.2588 285.810  14
   2 -17  -6-330.616 197.440  12
  -2 -17   5 271.804 164.706   6
   2 -17  -5 155.482 190.504   6
  -2 -17   5-185.819 295.204  14
   2 -17  -5-256.737 185.012  12
  -2 -17   4 2475.18 427.236   9
  -2 -17   4 1799.09 363.638  14
  -2 -17   4 1738.11 219.819   6
   2 -17  -4 1811.63 236.571  12
   2 -17  -4 1677.99 258.202   6
  -2 -17   3 851.912 193.504   6
  -2 -17   3 1331.63 430.163   9
   2 -17  -3 893.934 212.567   6
   2 -17  -3 848.579 178.430  12
  -2 -17   3 1056.69 354.000  14
   2 -17  -2 1331.95 257.511   6
  -2 -17   2 1084.44 315.018  14
  -2 -17   2 1843.39 423.200   9
  -2 -17   2 1024.25 214.204   6
  -2 -17   1-151.643 324.684   9
  -2 -17   1 27.7514 136.014   6
  -2 -17   0 1306.03 202.777   6
  -2 -17   0 1357.70 402.204   9
   2 -17   0 1649.00 247.395   6
   2 -17   1 2192.52 257.879   6
  -2 -17  -1 2308.95 474.765   9
  -2 -17  -1 2129.52 239.857   6
  -2 -17  -2 320.965 141.467   6
  -2 -17  -2 312.813 284.689   9
   2 -17   2 205.254 143.679   6
  -2 -17  -3 1726.52 375.875   9
   2 -17   3 1378.31 207.281   6
  -2 -17  -3 1223.12 196.191   6
  -2 -17  -4 1591.46 299.632   9
  -2 -17  -4 1684.23 207.365   6
   2 -17   4 1719.05 204.165   6
  -2 -17  -5 367.419 125.870   6
   2 -17   5 442.054 132.149   6
  -2 -17  -5 447.871 227.892   9
   2 -17   6 789.438 147.592   6
  -2 -17  -6 804.437 140.866   6
  -2 -17  -6 623.422 233.861   9
   2 -17   6 564.525 164.400   8
  -2 -17  -7 235.286 88.5077   6
  -2 -17  -7 288.142 154.553   9
   2 -17   7 313.339 157.004   8
  -2 -17  -7 255.364 134.537  12
   2 -17   7 374.454 111.825   6
  -2 -17  -8-52.3999 144.460  12
  -2 -17  -8 360.099 136.699   9
   2 -17   8 208.573 143.907   8
   2 -17   8 119.494 89.5840   6
   2 -17   9 8.77541 91.5681   6
  -2 -17  -9 117.267 160.656  12
  -2 -17 -10-208.665 180.218  12
   2 -17  10 646.606 154.682   8
   2 -17  11 293.441 125.070   8
  -2 -17 -11-0.78406 160.529  12
   2 -17  12-46.0142 93.1374   8
   2 -18 -10 35.7197 99.6281  12
   2 -18  -9 3836.96 238.112   6
  -2 -18   9 4091.55 245.188   6
   2 -18  -9 3465.90 258.302  12
   2 -18  -8 2471.01 241.600   6
  -2 -18   8 2802.70 215.630   6
   2 -18  -8 2565.67 233.425  12
  -2 -18   7 4202.03 275.103   6
   2 -18  -7 3387.96 263.005  12
   2 -18  -7 3725.68 299.825   6
   2 -18  -6 183.759 136.145   6
  -2 -18   6 137.355 103.820   6
  -2 -18   5 2356.53 213.127   6
   2 -18  -5 2433.58 204.552  12
   2 -18  -5 2387.05 262.289   6
   2 -18  -4 594.774 187.413   6
  -2 -18   4 328.766 126.452   6
  -2 -18   3 198.187 125.616   6
   2 -18  -3 186.542 149.275   6
  -2 -18   2 789.143 152.421   6
   2 -18  -2 938.407 198.319   6
  -2 -18   1 6066.68 329.626   6
   2 -18  -1 5794.60 372.300   6
  -2 -18   0 1724.40 197.152   6
  -2 -18   0 1390.14 305.005   9
   2 -18   0 1863.97 216.467   6
   2 -18   1 2743.07 239.932   6
  -2 -18  -1 2678.02 239.685   6
  -2 -18  -1 3081.74 405.590   9
   2 -18   2 9.31541 111.216   6
  -2 -18  -2-64.8268 220.467   9
  -2 -18  -2-14.4367 109.088   6
  -2 -18  -3 491.409 127.654   6
  -2 -18  -3 581.116 205.726   9
   2 -18   3 292.763 117.623   6
  -2 -18  -4 1764.19 180.765   6
   2 -18   4 1643.61 170.843   6
  -2 -18  -4 1793.50 267.575   9
   2 -18   5 482.680 101.091   6
  -2 -18  -5 582.166 110.873   6
  -2 -18  -5 811.454 193.598   9
  -2 -18  -6 1663.17 196.773   9
   2 -18   6 1491.62 148.049   6
   2 -18   7 7477.25 290.929   6
  -2 -18  -7 7922.81 313.352   9
   2 -18   8 603.044 93.0266   6
  -2 -19   6 555.901 105.134   6
   2 -19  -6 483.068 112.562   6
  -2 -19   5 230.242 95.6029   6
   2 -19  -5 136.113 103.739   6
  -2 -19   4 81.8676 97.8678   6
   2 -19  -4-78.4314 105.666   6
  -2 -19   3 35.6161 80.6640   6
   2 -19  -3 235.611 110.400   6
   2 -19  -2 785.561 155.227   6
  -2 -19   2 930.930 137.923   6
   2 -19  -1 4156.73 266.143   6
  -2 -19   1 4871.83 267.545   6
   2 -19   0-26.9485 95.6737   6
  -2 -19   0 154.480 89.8250   6
  -2 -19  -1 3729.95 224.892   6
   2 -19   1 3015.71 215.500   6
   2 -19   2 276.473 105.477   6
  -2 -19  -2 275.007 83.2355   6
  -2 -19  -3 130.586 72.0782   6
   2 -19   3 268.266 87.5981   6
   2 -19   4 35.5480 60.6200   6
   2 -19   5 638.927 87.0471   6
   3   0 -28 330.371 126.518  13
   3   0 -27-222.071 150.858  13
   3   0 -26 454.726 193.190  13
  -3   0  25 360.573 299.988  15
   3   0 -25 113.396 233.816  13
   3   0 -24 3903.68 464.060  13
  -3   0  24 3731.23 555.510  15
   3   0 -23 225.779 280.485  13
  -3   0  23 274.577 382.365  15
   3   0 -22 16689.2 897.211  13
  -3   0  22 16002.2 1084.03  15
  -3   0  21 287.792 316.711  15
   3   0 -21-120.828 281.419  13
   3   0 -20 2675.77 415.187  13
  -3   0  20 2417.57 491.869  15
   3   0 -19-638.733 566.199   3
  -3   0  19-247.111 304.294  15
   3   0 -19 577.628 294.497  13
   3   0 -18 4595.66 1173.14   3
   3   0 -18 4758.16 503.161  13
  -3   0  18 4476.97 565.053  15
   3   0 -17 223.430 594.152   3
   3   0 -17-28.4742 237.838  13
   3   0 -16 2724.29 887.650   3
   3   0 -15 402.418 518.382   3
   3   0 -14 17094.2 1638.10   3
   3   0 -13-120.589 491.714   3
   3   0 -12 7444.70 1034.22   3
   3   0 -11 236.186 374.599   3
   3   0 -10 445.317 382.874   3
   3   0  -9 7.98375 305.521   3
   3   0  -8 1764.69 452.486   3
   3   0  -7-337.684 293.212   2
   3   0  -7 321.141 306.086   3
   3   0  -6 138787. 2930.99   2
   3   0  -5-168.456 259.058   2
  -3   0   4 54193.2 1070.76   4
   3   0  -4 48381.5 1494.46   2
  -3   0   3-144.227 96.1656   4
   3   0  -3-255.382 222.544   2
  -3   0   2 97.5803 68.6692   4
   3   0  -2 139.196 129.221   2
   3   0  -1-138.623 96.0383   5
  -3   0   1-24.5347 35.0522   1
   3   0  -1-116.560 117.481   2
   3   0   0 9112.25 413.457   2
  -3   0   0 9420.66 252.462   1
   3   0   0 8924.58 395.399   5
  -3   0  -1 23.9828 126.661   3
   3   0   1-159.964 111.302   5
  -3   0  -2 225504. 2845.77   3
   3   0   2 222910. 2545.20   5
  -3   0  -3 403.122 265.653   3
   3   0   3-114.566 138.141   5
   3   0   4 7744.04 551.261   5
  -3   0  -4 7641.05 668.769   3
   3   0   5 160.804 181.393   5
  -3   0  -5-88.2819 252.899   3
  -3   0  -6 24881.3 1312.90   3
  -3   0  -7-81.0195 350.902   3
  -3   0  -8 56912.8 2269.47   3
  -3   0  -9-56.9239 380.945   3
  -3   0 -10 366125. 6723.06   3
  -3   0 -11-505.066 503.075   3
  -3   0 -12 389.875 461.419   3
  -3   0 -13-223.145 513.807   3
  -3   0 -14 619.323 608.765   3
   3   0  15-195.219 272.393  15
  -3   0 -15-382.075 639.910   3
   3   0  16 4956.30 639.001  15
  -3   0 -16 6747.35 1323.60   3
   3   0  17 376.553 321.502  15
  -3   0 -17-122.478 504.056   3
   3   0  18 268.403 363.388  15
  -3   0 -18-626.373 670.153   3
   3   0  19 325.213 391.368  15
   3   0  20 379.490 395.644  15
  -3   0 -20 363.921 250.195  13
  -3   0 -21 268.997 226.479  13
   3   0  21 346.673 393.833  15
   3   0  22 1166.90 445.373  15
  -3   0 -22 1893.10 341.856  13
   3   0  23 455.907 321.131  15
  -3   0 -23 136.574 191.936  13
   3   0  24 3642.43 504.147  15
  -3   0 -24 4152.65 347.675  13
   3   0  25 128.117 210.840  15
  -3   0 -25 19.3852 140.338  13
  -3   0 -26 1155.42 128.685  13
   3   0  26 1370.42 236.339  15
   3   1 -28 1304.47 180.854  13
   3  -1 -28 1291.25 181.471  13
   3  -1 -27 4096.04 331.891  13
   3   1 -27 4376.70 350.959  13
   3  -1 -26 4143.99 379.312  13
   3   1 -26 3952.53 391.146  13
   3  -1 -25 590.578 263.571  13
  -3  -1  25 843.801 317.458  15
   3   1 -25 589.640 274.535  13
   3   1 -24-222.465 274.174  13
  -3  -1  24-172.652 316.433  15
  -3   1  24 248.076 314.866  15
   3  -1 -24 148.042 250.309  13
  -3   1  23 2427.17 524.026  15
   3   1 -23 2239.87 411.805  13
  -3  -1  23 1760.12 440.816  15
   3  -1 -23 1962.63 369.671  13
  -3  -1  22 1319.32 427.901  15
  -3   1  22 2154.32 500.691  15
   3  -1 -22 1728.61 295.731  11
   3  -1 -22 2121.02 395.494  13
   3   1 -22 1637.87 349.643  13
  -3   1  21 15748.7 1087.38  15
   3   1 -21 16897.6 928.376  13
  -3  -1  21 16207.2 1059.78  15
   3  -1 -21 15301.8 909.031  13
   3  -1 -21 16927.0 850.512  11
   3   1 -20 34830.4 2746.69   3
  -3   1  20 28410.1 1401.28  15
  -3  -1  20 26689.4 1343.55  15
   3  -1 -20 28621.7 1218.31  13
   3  -1 -20 30852.2 1165.53  11
   3   1 -20 28375.8 1203.97  13
   3  -1 -20 31971.3 2671.47   3
   3  -1 -19 32204.0 1258.45  13
  -3  -1  19 30736.9 1364.62  15
   3   1 -19 35621.0 2896.37   3
   3   1 -19 31672.2 1215.59  13
  -3  -1  19 30110.2 1940.57   4
   3  -1 -19 34672.1 2879.73   3
   3  -1 -19 34206.9 1176.81  11
  -3   1  19 29606.0 1409.11  15
   3  -1 -18 5973.33 560.116  13
  -3   1  18 5138.07 596.253  15
   3   1 -18 5987.40 1318.57   3
  -3  -1  18 5765.27 607.273  15
   3  -1 -18 6255.05 530.441  11
   3   1 -18 5750.57 532.233  13
   3  -1 -18 5729.43 1194.42   3
  -3   1  17-218.867 266.581  15
   3  -1 -17-243.945 228.180  13
   3  -1 -17-657.998 660.303   3
   3   1 -17-56.6180 219.358  13
   3   1 -17-117.944 650.365   3
   3  -1 -16 261.638 604.389   3
   3   1 -16 941.386 681.783   3
   3   1 -15 576.359 573.463   3
   3  -1 -15 774.103 624.299   3
   3  -1 -14 25868.9 2008.95   3
   3   1 -14 25055.1 1979.07   3
   3   1 -13 23378.6 1865.63   3
   3  -1 -13 22454.5 1774.51   3
   3  -1 -12 31568.7 2037.29   3
   3   1 -12 35196.2 2073.83   3
   3  -1 -11 493.544 405.551   3
   3   1 -11 360.468 441.008   3
   3   1 -10 4265.67 685.840   3
   3  -1 -10 4318.80 700.809   3
   3   1  -9 15664.3 1199.54   3
   3  -1  -9 16128.3 1187.40   3
   3  -1  -8 256.444 274.457   3
   3   1  -8 238.453 329.227   3
   3   1  -7 148707. 3100.30   2
   3  -1  -7 162115. 3272.27   3
   3   1  -6 1233.70 365.323   2
   3  -1  -6 1222.94 399.062   2
   3  -1  -5 48779.3 1702.36   2
   3   1  -5 46815.2 1461.34   2
  -3   1   4 3728.75 213.385   4
   3  -1  -4 3292.75 466.137   2
   3   1  -4 3649.43 395.473   2
  -3  -1   4 3427.71 331.946   4
   3   1  -3 3015.68 291.340   2
  -3  -1   3 3002.35 268.673   4
   3  -1  -3 2978.64 380.525   2
  -3   1   3 2648.48 101.579   4
   3   1  -2 30411.9 803.052   2
  -3  -1   2 29763.5 692.686   4
   3  -1  -2 28560.1 947.597   2
  -3  -1   2 28991.5 662.722   1
   3   1  -1 2670.02 225.946   2
   3   1  -1 2763.52 169.889   5
  -3  -1   1 2493.63 188.173   1
  -3  -1   1 2854.54 207.723   4
   3  -1  -1 2475.34 254.662   2
   3   1   0 132914. 1431.83   5
   3  -1   0 136709. 1782.36   2
  -3  -1   0 136111. 1566.98   1
  -3   1  -1 133839. 1878.23   3
   3   1   1 129776. 1551.72   5
  -3  -1  -1 128328. 1877.90   3
  -3  -1  -1 132190. 1644.33   1
   3  -1   1 132312. 1719.17   2
   3   1   2 929.749 169.869   5
   3  -1   2 460.092 129.987   2
  -3   1  -2 798.501 199.511   3
  -3  -1  -2 469.627 177.024   3
   3   1   3 876.747 197.691   5
  -3   1  -3 1335.50 327.602   3
  -3  -1  -3 1072.35 290.981   3
  -3   1  -4 626.575 254.452   3
   3  -1   4 476.577 192.964   5
  -3  -1  -4 676.746 236.926   3
   3   1   4 603.505 191.974   5
  -3  -1  -5-50.6853 226.460   3
  -3   1  -5-10.6600 232.430   3
   3  -1   5 85.0712 171.695   5
  -3  -1  -6 1213.91 372.327   3
  -3   1  -6 939.239 352.359   3
   3  -1   6 1115.84 282.496   5
  -3   1  -7 12679.8 1044.38   3
  -3  -1  -7 13137.4 1033.05   3
  -3  -1  -8 8779.87 933.137   3
  -3   1  -8 9343.63 981.162   3
  -3   1  -9 8030.42 974.364   3
  -3  -1  -9 7218.67 913.966   3
  -3  -1 -10 2502.98 694.202   3
  -3   1 -10 2102.91 642.559   3
  -3   1 -11 27111.8 1966.48   3
  -3  -1 -11 25270.0 1825.46   3
  -3   1 -12 6824.70 1121.44   3
  -3  -1 -12 6306.49 1061.93   3
  -3   1 -13 2641.35 905.180   3
  -3  -1 -13 3162.90 908.427   3
  -3  -1 -14 2349.54 765.157   3
  -3   1 -14 2241.10 769.122   3
  -3   1 -15 1820.94 823.467   3
  -3  -1 -15 851.372 682.078   3
   3   1  15 1361.35 368.067  15
   3  -1  15 1114.03 377.816  15
  -3   1 -16 434.619 535.620   3
  -3  -1 -16 1103.75 244.391  11
  -3  -1 -16 909.730 617.513   3
   3  -1  16 1599.20 423.261  15
   3   1  16 367.614 306.752  15
  -3  -1 -17 7146.38 509.065  11
   3  -1  17 6108.41 752.078  15
  -3  -1 -17 7739.12 1357.77   3
   3   1  17 6137.10 730.736  15
  -3   1 -17 8007.02 1415.39   3
  -3  -1 -18 11733.0 628.803  11
   3  -1  18 9382.67 885.331  15
   3   1  18 8994.29 881.625  15
  -3  -1 -18 12830.6 751.952  13
  -3  -1 -19 4901.68 417.145  11
   3   1  19 3819.57 595.700  15
   3  -1  19 4420.20 673.020  15
  -3  -1 -19 5544.13 527.867  13
  -3  -1 -20 1162.97 242.049  11
   3   1  20 1296.81 448.217  15
   3  -1  20 288.713 379.597  15
  -3  -1 -20 1038.36 294.967  13
  -3   1 -21 59.3702 236.319  13
   3  -1  21-67.8558 355.678  15
  -3  -1 -21-29.7995 250.604  13
   3   1  21 120.218 377.023  15
  -3   1 -22 464.172 254.413  13
   3  -1  22 592.861 369.170  15
  -3  -1 -22 78.9746 212.698  13
   3   1  22 636.350 408.926  15
   3  -1  23 810.834 369.302  15
   3   1  23 28.4589 320.487  15
  -3  -1 -23 848.393 222.362  13
  -3   1 -23 1181.06 265.600  13
   3  -1  24 877.416 315.831  15
  -3   1 -24 1182.66 236.448  13
  -3  -1 -24 699.980 179.467  13
   3   1  24 275.174 269.894  15
  -3  -1 -25 495.092 145.752  13
   3  -1  25 339.037 222.232  15
  -3   1 -25 647.901 175.021  13
   3   1  25 390.806 253.751  15
  -3   1 -26 553.563 116.776  13
   3  -1  26 421.495 181.562  15
   3   2 -28 170.332 108.492  13
   3  -2 -28-120.421 104.375  13
   3   2 -27 6.33793 150.354  13
   3  -2 -27 96.4216 147.674  13
   3  -2 -26 142.709 194.145  13
   3   2 -26-74.8169 220.299  13
   3   2 -25 4469.57 456.270  13
   3  -2 -25 3508.22 304.104  11
   3  -2 -25 4081.76 422.531  13
   3  -2 -24 852.002 213.662  11
   3   2 -24 649.611 303.980  13
  -3   2  24 1230.33 452.762  15
  -3  -2  24 516.735 306.128  15
   3  -2 -24 648.231 265.332  13
  -3  -2  23-24.0965 274.573  15
   3  -2 -23 471.121 301.597  13
  -3   2  23-327.257 348.326  15
   3   2 -23 245.931 266.073  13
   3  -2 -23 634.018 227.767  11
   3  -2 -22 182.872 247.992  13
   3  -2 -22 330.226 236.942  11
   3   2 -22 635.112 330.854  13
  -3  -2  22 136.589 318.592  15
  -3   2  22 356.254 354.632  15
   3   2 -21 10090.5 764.790  13
  -3   2  21 10125.2 887.485  15
  -3  -2  21 11166.7 875.759  15
   3  -2 -21 10467.0 760.288  13
   3  -2 -21 11331.6 751.101  11
   3  -2 -20 3531.47 467.341  11
   3   2 -20 4263.34 1075.25   3
  -3  -2  20 2825.74 687.858   4
  -3  -2  20 3495.99 536.821  15
  -3   2  20 3405.25 572.170  15
   3   2 -20 3737.93 486.151  13
   3  -2 -20 2516.74 844.958   3
   3  -2 -20 3505.98 476.407  13
   3  -2 -19 4883.33 485.375  11
  -3   2  19 3880.17 585.969  15
  -3  -2  19 4417.29 546.844  15
   3   2 -19 5763.19 1210.87   3
   3  -2 -19 4651.69 1051.67   3
   3  -2 -19 4880.79 554.229  13
  -3  -2  19 2938.02 751.393   4
   3   2 -19 5235.11 545.969  13
   3   2 -18 6405.55 1264.41   3
   3  -2 -18 5057.16 1143.28   3
  -3   2  18 5365.26 637.289  15
  -3  -2  18 5313.34 548.875  15
   3  -2 -18 5936.64 513.380  11
  -3  -2  18 3355.32 833.649   4
   3  -2 -18 6214.54 578.373  13
   3  -2 -17 1128.43 615.807   3
   3  -2 -17 582.012 211.019  11
   3   2 -17-77.4978 598.870   3
  -3   2  17 185.863 247.746  15
   3  -2 -17 674.138 276.478  13
   3  -2 -16 2726.52 860.823   3
   3   2 -16 3324.08 891.576   3
   3  -2 -15 9355.25 1362.38   3
   3   2 -15 8444.26 1338.60   3
   3   2 -14-117.522 494.406   3
   3  -2 -14 542.367 598.042   3
   3  -2 -13 1103.32 492.795   3
   3   2 -13 590.866 481.580   3
   3   2 -12 217.651 397.670   3
   3  -2 -12 344.062 397.235   3
   3   2 -11 19133.4 1508.14   3
   3  -2 -11 17812.0 1406.56   3
   3   2 -10 9815.29 1032.34   3
   3  -2 -10 8695.36 906.451   3
   3   2  -9 16756.6 1226.46   3
   3  -2  -9 16698.2 1164.76   3
   3  -2  -8 19196.5 1191.74   3
   3   2  -8 21237.4 1307.95   3
   3   2  -7 31875.7 1269.62   2
  -3  -2   7 32733.2 1429.50   4
   3  -2  -7 28244.0 1334.47   3
  -3  -2   6 211353. 3506.78   4
   3   2  -6 211417. 3288.15   2
   3  -2  -5 969531. 9427.97   2
  -3  -2   5 969610. 8477.82   4
  -3  -2   4 1106.75 218.435   1
   3  -2  -4 1147.73 383.138   2
   3   2  -4 897.593 222.764   2
  -3  -2   4 834.827 235.790   4
   3  -2  -3 3311.21 487.739   2
  -3  -2   3 3381.80 317.488   4
   3   2  -3 3229.68 297.143   2
   3  -2  -3 3225.51 246.352   1
  -3  -2   3 3184.22 282.598   1
   3  -2  -2 95421.8 1242.10   1
  -3  -2   2 96575.3 1511.77   1
   3  -2  -2 96182.2 2088.13   2
   3   2  -2 94675.3 1423.40   2
   3   2  -1 3186.14 128.158   5
  -3  -2   1 3347.75 272.474   1
   3  -2  -1 3505.50 205.722   1
   3  -2  -1 3504.03 365.892   2
   3   2  -1 3336.08 261.847   2
   3   2   0 2519.05 130.507   5
   3  -2   0 2230.48 174.149   1
  -3  -2   0 2143.66 245.639   1
   3  -2   0 1933.81 248.332   2
   3  -2   1 80.7296 110.476   2
  -3  -2  -1-69.9356 121.703   1
   3   2   1 49.6963 66.9188   5
  -3   2  -1 69.9373 128.827   3
  -3  -2  -2 3451.43 343.707   3
  -3  -2  -2 3407.72 335.766   1
   3  -2   2 3336.40 289.598   2
  -3   2  -2 3096.13 354.841   3
  -3  -2  -3 18550.9 789.341   1
  -3   2  -3 16495.5 826.668   3
  -3  -2  -3 18236.2 835.877   3
   3  -2   3 18449.5 661.166   2
  -3  -2  -4 3846.22 441.371   3
  -3   2  -4 3620.49 446.023   3
   3  -2   5 7416.00 628.131   5
  -3  -2  -5 7151.28 662.429   3
  -3   2  -5 7409.89 690.075   3
  -3  -2  -6 5592.28 628.192   3
  -3   2  -6 5552.97 653.384   3
   3  -2   6 5530.09 581.775   5
   3  -2   7 10529.7 866.897   5
  -3  -2  -7 10013.5 892.415   3
  -3   2  -7 10442.5 943.042   3
  -3  -2  -8-112.981 323.809   3
  -3   2  -8-48.3742 354.447   3
  -3  -2  -9 69640.9 2668.05   3
  -3   2  -9 71306.4 2756.72   3
  -3  -2 -10 1704.34 564.476   3
  -3   2 -10 1096.86 457.205   3
  -3  -2 -11 13460.0 1343.17   3
  -3   2 -11 14279.1 1424.89   3
  -3  -2 -12 17444.8 1579.37   3
  -3   2 -12 18355.8 1707.47   3
  -3  -2 -13 5830.35 1019.88   3
  -3   2 -13 5496.57 1027.32   3
  -3   2 -14 1141.75 755.516   3
  -3  -2 -14-384.354 591.420   3
  -3  -2 -15 209.612 193.388  11
  -3   2 -15 234.195 532.919   3
  -3  -2 -15-415.837 598.544   3
   3  -2  15 246.316 252.005  15
   3   2  15-14.6043 283.755  15
  -3  -2 -16 1806.77 778.754   3
   3  -2  16 1087.98 355.919  15
   3   2  16 460.927 317.274  15
  -3   2 -16 513.908 546.021   3
  -3  -2 -16 704.833 205.863  11
  -3  -2 -17 765.450 252.341  11
   3   2  17 1106.33 450.257  15
   3  -2  17 358.159 373.326  15
  -3   2 -17 692.031 664.607   3
  -3  -2 -17 390.851 505.673   3
  -3  -2 -17 929.003 274.648  13
  -3  -2 -18-190.655 208.465  11
   3   2  18-97.1593 359.028  15
  -3  -2 -18 314.324 229.090  13
   3  -2  18 162.206 397.971  15
  -3  -2 -19 1147.83 302.872  13
   3   2  19 843.510 457.486  15
  -3  -2 -19 468.242 219.817  11
   3  -2  19 1021.70 408.142  15
   3   2  20 2090.54 554.829  15
  -3  -2 -20 2233.79 325.347  11
  -3  -2 -20 2377.32 389.014  13
   3  -2  20 2462.66 570.731  15
  -3   2 -21-203.570 260.897  13
   3   2  21-53.0241 379.532  15
   3  -2  21-148.701 352.327  15
  -3  -2 -21 278.122 206.250  11
  -3  -2 -21-39.2698 208.083  13
   3  -2  22-194.015 343.694  15
  -3   2 -22 31.8152 248.404  13
  -3  -2 -22-1.33938 186.379  13
  -3  -2 -22 3.41533 140.365  11
   3   2  22 47.8989 348.920  15
   3   2  23 2143.59 483.082  15
   3  -2  23 2179.16 439.876  15
  -3   2 -23 2543.16 356.358  13
  -3  -2 -23 2160.64 285.171  13
   3  -2  24-16.1132 249.506  15
   3   2  24 529.814 310.655  15
  -3  -2 -24 300.950 155.242  13
  -3   2 -24 276.703 177.672  13
   3   2  25 1007.37 291.907  15
   3  -2  25 1074.44 263.236  15
  -3   2 -25 1004.69 198.189  13
  -3  -2 -25 844.892 132.703  13
  -3   2 -26 575.327 117.457  13
   3  -3 -28 361.883 105.046  13
   3   3 -28 442.286 127.386  13
   3   3 -27-44.3939 141.293  13
   3  -3 -27 113.419 142.915  13
   3   3 -26 693.348 234.692  13
   3  -3 -26 225.408 121.726  11
   3  -3 -26 603.976 197.000  13
   3  -3 -25 569.903 191.198  11
   3   3 -25 517.156 249.936  13
   3  -3 -25 498.749 254.193  13
   3   3 -24 293.726 258.664  13
  -3   3  24 166.698 372.545  15
   3  -3 -24-97.2861 221.424  13
  -3  -3  24 255.404 262.182  15
   3  -3 -24 188.746 181.398  11
   3  -3 -23 5.95048 197.291  11
   3   3 -23 186.224 263.362  13
  -3  -3  23 313.972 312.389  15
   3  -3 -23 34.1709 236.388  13
  -3   3  23 181.637 341.637  15
  -3   3  22 790.855 396.042  15
   3  -3 -22 653.619 332.350  13
   3  -3 -22 670.204 262.993  11
   3   3 -22 967.747 340.661  13
  -3  -3  22 1002.90 346.897  15
   3   3 -21 1461.04 351.665  13
  -3  -3  21 829.017 321.760  15
  -3   3  21 1019.81 405.159  15
   3  -3 -21 1611.58 336.003  11
   3  -3 -21 1188.98 317.383  13
   3   3 -20 10914.4 791.093  13
  -3  -3  20 10878.8 767.922  15
  -3   3  20 10834.7 901.591  15
   3  -3 -20 11430.7 754.342  13
   3  -3 -20 11931.3 824.319  11
   3  -3 -20 12710.3 1569.16   3
   3  -3 -19 482.541 263.660  11
  -3  -3  19-147.623 278.948  15
   3   3 -19-48.6611 587.848   3
   3   3 -19 34.8288 249.431  13
   3  -3 -19 5.93324 506.868   3
  -3  -3  19 355.429 501.106   4
   3  -3 -19 92.1557 235.585  13
  -3   3  19 194.355 303.690  15
  -3  -3  18 12948.2 775.635  15
   3  -3 -18 14961.9 1742.30   3
   3  -3 -18 14702.9 812.780  11
   3  -3 -18 13992.7 851.313  13
  -3   3  18 13836.7 936.824  15
   3   3 -18 14451.4 1726.15   3
  -3  -3  18 14062.1 1505.93   4
  -3  -3  17 891.915 603.729   4
   3  -3 -17 1082.73 256.464  13
   3  -3 -17 1782.26 308.136  11
  -3   3  17 1218.61 345.848  15
   3  -3 -17 865.480 626.153   3
   3   3 -17 2234.32 880.556   3
  -3  -3  16 1114.47 539.757   4
   3  -3 -16 1272.85 727.650   3
   3   3 -16 984.922 742.217   3
  -3  -3  15 942.163 451.195   4
   3  -3 -15 1370.22 620.951   3
   3   3 -15 1270.41 620.463   3
  -3  -3  14 59218.2 2710.29   4
   3  -3 -14 57293.6 2993.61   3
   3   3 -14 60510.3 3024.59   3
  -3  -3  13 48610.8 2300.77   4
   3   3 -13 47814.5 2550.81   3
   3  -3 -13 47118.6 2519.05   3
   3  -3 -12 76945.4 3025.80   3
   3   3 -12 77708.3 3095.79   3
  -3  -3  12 81114.3 2854.01   4
  -3  -3  11 25371.0 1562.02   4
   3  -3 -11 24702.6 1601.38   3
   3   3 -11 23966.6 1685.50   3
   3   3 -10 15709.0 1302.94   3
   3  -3 -10 16105.6 1220.26   3
  -3  -3  10 17452.6 1235.82   4
  -3  -3   9 9400.83 933.056   4
   3  -3  -9 9689.07 897.089   3
   3   3  -9 9946.44 977.376   3
   3   3  -8 8754.79 896.923   3
   3  -3  -8 7926.02 743.306   3
  -3  -3   8 9373.14 896.104   4
  -3  -3   7 172.857 323.599   4
   3   3  -7-255.221 209.258   2
   3  -3  -7 110.965 220.576   3
   3   3  -7-76.6873 254.257   3
  -3  -3   6 10237.3 828.315   4
   3   3  -6 9870.19 652.632   2
   3  -3  -6 9981.73 692.788   3
   3  -3  -5 383.584 187.605   1
   3   3  -5 53.8647 153.805   2
  -3  -3   5 389.737 217.451   1
   3  -3  -5 316.396 231.049   3
  -3  -3   5 266.382 246.693   4
   3  -3  -4 304038. 3482.52   1
   3   3  -4 309672. 3291.59   2
  -3  -3   4 304855. 3561.68   1
   3   3  -3 89301.2 1443.27   2
  -3  -3   3 89773.4 1713.30   1
   3  -3  -3 86468.9 2227.08   2
   3  -3  -3 87721.2 1570.54   1
  -3  -3   2 7834.39 513.259   1
   3  -3  -2 6982.66 413.529   1
   3  -3  -2 6353.72 230.999   4
   3  -3  -2 7277.41 650.430   2
   3   3  -2 7642.94 406.102   2
   3  -3  -1 120143. 2441.14   2
  -3  -3   1 119356. 1965.65   1
   3  -3  -1 125404. 1515.05   4
   3  -3  -1 120554. 1708.08   1
  -3  -3   0 215533. 2826.02   1
   3  -3   0 212681. 2436.49   1
  -3  -3  -1 2677.88 352.415   1
   3  -3   1 2819.81 339.929   2
  -3   3  -1 2556.14 269.470   3
   3  -3   1 2367.61 282.646   1
  -3  -3  -2 161079. 2531.03   1
   3  -3   2 157676. 2084.43   2
  -3   3  -2 158022. 2309.18   3
  -3   3  -3 16.5519 166.575   3
  -3  -3  -3 4.94412 147.390   3
  -3  -3  -3 52.3541 157.294   1
   3  -3   3 372.754 213.051   5
   3  -3   3 202.151 100.446   2
   3  -3   4 64325.3 1749.67   5
  -3   3  -4 64039.9 1749.45   3
  -3  -3  -4 66627.0 1740.02   3
   3  -3   4 66460.4 1189.78   2
  -3  -3  -4 66398.3 1787.02   1
   3  -3   5 26337.4 1199.73   5
  -3  -3  -5 27096.3 1221.17   1
  -3   3  -5 27474.1 1268.29   3
   3  -3   5 27691.3 784.385   2
  -3  -3  -5 28271.3 1242.97   3
   3  -3   6 17219.9 1039.75   5
  -3  -3  -6 17846.3 1087.62   3
  -3   3  -6 16701.7 1100.44   3
   3  -3   6 17891.0 672.050   2
   3  -3   7 16061.8 1084.65   5
  -3  -3  -7 15344.3 1089.42   3
  -3   3  -7 15368.3 1109.77   3
  -3  -3  -8 7498.42 831.523   3
   3  -3   8 6725.33 767.859   5
  -3   3  -8 7850.02 876.006   3
  -3   3  -9 340.743 364.864   3
  -3  -3  -9-142.247 394.976   3
  -3  -3 -10 490.316 438.696   3
  -3   3 -10 704.060 430.564   3
  -3   3 -11 4735.82 902.368   3
  -3  -3 -11 3272.11 682.428   3
  -3   3 -12 8101.38 1156.08   3
  -3  -3 -12 7765.54 1105.11   3
  -3  -3 -13-308.197 400.467   3
  -3   3 -13 330.678 563.063   3
  -3  -3 -14 583.121 603.562   3
  -3   3 -14 253.256 592.292   3
   3  -3  15 3244.82 484.009  15
   3   3  15 3503.18 518.515  15
  -3   3 -15 2656.90 848.077   3
  -3  -3 -15 3517.18 896.389   3
  -3  -3 -15 3949.25 367.743  13
  -3  -3 -15 3587.42 377.661  11
  -3  -3 -16 14976.3 1659.36   3
   3   3  16 12107.6 919.348  15
   3  -3  16 14735.4 953.260  15
  -3  -3 -16 15699.2 706.742  13
  -3  -3 -16 15435.9 786.786  11
  -3   3 -16 13839.2 1814.86   3
  -3  -3 -17 1179.74 303.828  11
  -3  -3 -17 1343.40 580.754   3
  -3  -3 -17 232.821 519.023   1
  -3   3 -17 876.344 715.756   3
   3  -3  17 1482.62 448.533  15
   3   3  17 971.592 409.877  15
  -3  -3 -17 1763.55 306.577  13
  -3  -3 -18 6697.29 514.445  13
   3   3  18 4941.91 669.587  15
  -3  -3 -18 6811.55 578.630  11
   3  -3  18 5210.88 646.736  15
  -3  -3 -19 757.996 252.500  11
   3  -3  19 1132.65 456.555  15
  -3  -3 -19 905.581 255.706  13
   3   3  19 1193.57 424.050  15
   3  -3  20 307.415 381.508  15
  -3  -3 -20 663.715 210.136  13
   3   3  20 682.258 380.451  15
  -3  -3 -20 554.473 263.738  11
   3   3  21 1496.68 471.273  15
  -3  -3 -21 1596.55 295.525  11
   3  -3  21 1106.72 436.999  15
  -3  -3 -21 1058.33 244.980  13
  -3  -3 -22 277.294 170.168  13
   3   3  22 55.2525 343.923  15
  -3   3 -22 32.0607 247.597  13
  -3  -3 -22-135.425 185.740  11
   3  -3  22 65.7371 312.191  15
  -3  -3 -23 124.749 129.712  11
  -3  -3 -23 200.592 147.330  13
   3  -3  23-194.396 278.901  15
   3   3  23-62.6598 312.754  15
  -3   3 -23 177.073 211.329  13
   3  -3  24-109.528 211.153  15
  -3   3 -24 369.508 210.275  13
   3   3  24-19.9930 244.961  15
  -3  -3 -24 164.209 91.2791  11
  -3  -3 -24 63.6844 111.040  13
  -3   3 -25-159.298 141.125  13
   3  -3  25-57.5231 164.150  15
  -3   3 -26 1.84937 86.0052  13
   3   4 -28 243.567 97.0382  13
   3  -4 -27 360.859 135.980  13
   3  -4 -27 202.298 77.8601  11
   3   4 -27 384.416 152.280  13
   3  -4 -26 546.917 156.238  11
   3  -4 -26 570.554 192.198  13
   3   4 -26 447.527 196.989  13
   3  -4 -25-130.146 170.588  11
   3  -4 -25-14.3712 175.496  13
   3  -4 -24 152.617 183.017  11
   3   4 -24-25.6394 254.469  13
   3  -4 -24 113.971 224.873  13
   3  -4 -23 386.584 257.093  11
   3   4 -23 629.438 284.095  13
  -3  -4  23-4.55950 211.384  15
  -3   4  23 353.029 331.051  15
   3  -4 -23 620.364 300.895  13
   3  -4 -22 6531.27 611.877  11
  -3  -4  22 6559.95 582.902  15
   3   4 -22 7564.53 670.733  13
  -3   4  22 5972.36 707.125  15
   3  -4 -22 7101.42 604.175  13
  -3   4  21 5762.86 684.091  15
   3  -4 -21 6643.71 588.427  13
  -3  -4  21 5546.06 525.809  15
   3  -4 -21 6359.05 607.319  11
   3   4 -21 6589.18 652.651  13
  -3  -4  20 14488.4 821.100  15
  -3   4  20 16729.6 1067.65  15
  -3  -4  20 15822.2 669.895   8
   3  -4 -20 16579.3 893.868  13
   3   4 -20 15373.6 959.169  13
   3  -4 -20 17066.6 943.018  11
   3  -4 -19 22626.4 1058.71  13
  -3  -4  19 24557.2 853.146   8
  -3   4  19 24618.5 1256.68  15
  -3  -4  19 23253.4 966.545  15
  -3  -4  19 22688.0 1885.76   4
   3  -4 -19 20674.9 1905.47   1
   3  -4 -19 26457.4 1163.38  11
   3  -4 -19 25168.8 2132.98   3
   3   4 -19 27408.0 2369.62   3
   3  -4 -18 1712.93 360.305  11
   3  -4 -18 2404.62 825.408   3
   3  -4 -18 1350.01 338.395  13
  -3  -4  18 1666.02 267.490   8
  -3   4  18 1262.66 394.114  15
  -3  -4  18 1030.28 538.360   4
   3   4 -18 1279.70 639.904   3
   3  -4 -17 988.361 275.200  11
  -3   4  17 839.067 323.013  15
   3  -4 -17 885.933 557.038   3
   3   4 -17 1169.55 803.796   3
  -3  -4  17 1416.45 632.276   4
   3  -4 -17 531.076 232.962  13
  -3  -4  17 1357.73 236.549   8
   3  -4 -16 635.541 242.218  11
   3   4 -16 1393.22 673.979   3
  -3   4  16 487.698 247.432  15
  -3  -4  16 634.040 480.388   4
   3  -4 -16 497.983 543.645   3
   3  -4 -15 738.417 528.827   3
   3   4 -15 897.190 673.983   3
  -3  -4  15 1199.78 532.090   4
   3   4 -14 9963.72 1285.92   3
   3  -4 -14 9010.93 1239.63   3
  -3  -4  14 9806.26 1197.15   4
   3  -4 -13 582.716 546.907   3
  -3  -4  13 655.291 476.562   4
   3   4 -13 359.226 482.301   3
   3   4 -12 7086.35 1004.32   3
   3  -4 -12 6850.46 943.978   3
  -3  -4  12 6022.75 895.148   4
  -3  -4  11 31021.5 1813.09   4
   3   4 -11 29354.4 1860.07   3
   3  -4 -11 31497.7 1792.52   3
   3  -4 -10 144.225 297.423   3
  -3  -4  10 335.892 370.318   4
   3   4 -10 338.225 369.788   3
   3  -4  -9 13464.2 996.699   3
  -3  -4   9 13821.4 1179.28   4
   3   4  -9 12761.5 1098.40   3
  -3  -4   8 13626.9 1108.33   4
   3  -4  -8 13397.1 897.946   3
   3   4  -8 12832.1 1025.43   3
   3  -4  -7 87115.0 2485.44   1
   3   4  -7 81141.4 1717.92   2
  -3  -4   7 84102.0 2634.99   4
   3  -4  -7 84701.6 2046.78   3
   3   4  -7 83493.2 2493.48   3
   3   4  -6 18817.8 806.744   2
   3  -4  -6 20289.7 1091.96   1
  -3  -4   6 18990.5 1204.03   4
   3  -4  -6 19792.5 870.726   3
   3  -4  -5 6206.16 438.986   3
  -3  -4   5 5854.39 524.928   1
   3  -4  -5 5867.29 541.693   1
   3   4  -5 5697.56 428.039   2
  -3  -4   5 6147.05 646.957   4
  -3  -4   4 1047.70 254.429   1
  -3  -4   4 979.087 302.429   4
   3  -4  -4 912.849 223.271   1
   3  -4  -4 835.279 164.389   3
   3   4  -4 953.765 174.510   2
   3  -4  -4 961.997 245.263   5
   3   4  -3 11538.7 496.900   2
   3  -4  -3 11981.4 676.766   5
   3  -4  -3 11777.5 449.130   3
   3  -4  -3 11117.3 639.897   1
  -3  -4   3 10897.6 668.759   1
   3  -4  -2 18379.3 496.467   4
   3  -4  -2 18272.7 816.053   5
   3   4  -2 17936.8 645.141   2
   3  -4  -2 17949.6 764.102   1
   3  -4  -2 18353.7 958.804   2
  -3  -4   2 18637.4 856.301   1
   3  -4  -1 46034.8 1289.04   5
   3  -4  -1 44290.0 1385.99   2
   3  -4  -1 42781.6 968.312   4
  -3  -4   1 42231.9 1291.19   1
   3  -4  -1 40779.5 1146.14   1
   3  -4   0 13788.9 704.581   5
   3  -4   0 12571.3 603.137   4
   3  -4   0 14131.0 756.505   2
   3  -4   0 13102.8 651.859   1
  -3  -4   0 13639.4 752.087   1
   3  -4   1-55.7125 149.688   5
  -3   4  -1 17.7269 86.1799   3
   3  -4   1-215.133 180.604   1
   3  -4   1 101.719 175.838   2
  -3  -4  -1-87.5841 200.594   1
   3  -4   2-41.7107 174.534   5
   3  -4   2-268.245 196.355   2
  -3   4  -2-54.1357 124.261   3
  -3  -4  -2 168.206 200.238   1
   3  -4   3 1477.58 302.719   5
   3  -4   3 1415.42 234.430   2
  -3   4  -3 1414.25 257.359   3
  -3  -4  -3 1553.07 328.991   1
  -3  -4  -4 495.844 205.968   3
   3  -4   4 754.491 282.085   5
  -3  -4  -4 365.562 240.120   1
   3  -4   4 459.528 125.855   2
  -3   4  -4 356.380 189.056   3
  -3  -4  -5 6730.00 607.898   3
   3  -4   5 7098.53 382.211   2
  -3  -4  -5 6987.55 678.243   1
   3  -4   5 6816.06 654.669   5
  -3   4  -5 6762.78 641.201   3
   3  -4   6 6899.52 721.030   5
   3  -4   6 7795.56 401.120   2
  -3  -4  -6 7128.16 747.058   1
  -3  -4  -6 7567.93 683.144   3
  -3   4  -6 6445.77 676.427   3
  -3  -4  -7 1014.59 348.751   3
  -3   4  -7 1099.23 375.986   3
  -3  -4  -7 1479.52 404.176   1
   3  -4   7 909.812 354.155   5
   3  -4   8 68438.8 2475.19   5
  -3  -4  -8 69530.0 2577.16   1
  -3  -4  -8 72124.0 2425.91   3
  -3   4  -8 70150.3 2556.15   3
  -3   4  -9 6395.49 860.070   3
  -3  -4  -9 6550.80 793.105   3
  -3  -4  -9 7341.01 926.881   1
  -3  -4 -10 10680.2 1201.15   1
  -3  -4 -10 10938.8 1056.59   3
  -3   4 -10 10783.2 1179.52   3
  -3  -4 -11 18137.7 1631.23   1
  -3  -4 -11 18915.9 1459.71   3
  -3   4 -11 17537.8 1594.57   3
  -3   4 -12 483.219 526.789   3
  -3  -4 -12 211.228 456.433   1
  -3  -4 -12 219.190 406.106   3
  -3   4 -13 492.236 526.124   3
  -3  -4 -13 517.319 526.707   1
  -3  -4 -13 680.667 444.389   3
  -3  -4 -14 2823.28 846.718   1
   3  -4  14 2010.06 333.574  15
  -3  -4 -14 2777.79 716.554   3
  -3   4 -14 2749.59 841.222   3
  -3  -4 -14 2746.98 339.530  11
   3   4  14 2321.53 435.347  15
  -3  -4 -15-192.646 233.578  11
  -3  -4 -15-49.8971 471.858   1
  -3   4 -15 122.062 535.247   3
   3   4  15-168.214 285.816  15
  -3  -4 -15 710.806 533.104   3
   3  -4  15-1.66816 278.038  15
  -3  -4 -16 381.440 281.176  11
   3   4  16 244.934 360.368  15
   3  -4  16 133.461 276.813  15
  -3  -4 -16-449.980 413.898   3
  -3   4 -16 512.659 469.636   3
  -3  -4 -16 71.7962 193.635  13
  -3  -4 -16 263.737 488.608   1
   3   4  17 518.300 339.404  15
  -3  -4 -17 201.708 438.121   1
  -3  -4 -17 340.779 265.565  11
  -3  -4 -17 1690.24 621.308   3
  -3   4 -17 154.970 462.008   3
   3  -4  17 392.670 304.384  15
  -3  -4 -17 524.276 191.636  13
  -3  -4 -18 4079.44 485.531  11
   3   4  18 3390.37 582.749  15
  -3  -4 -18 4016.73 387.766  13
   3  -4  18 4538.32 614.979  15
  -3  -4 -19 1039.03 274.128  11
   3   4  19 299.004 324.545  15
  -3  -4 -19 1108.19 246.463  13
   3  -4  19 1008.00 264.175  10
   3  -4  19 725.975 383.615  15
   3  -4  20 190.239 195.674  10
   3   4  20 193.833 342.674  15
  -3  -4 -20 347.426 200.907  13
  -3  -4 -20 620.696 273.021  11
   3  -4  21 545.729 349.777  15
  -3  -4 -21 185.732 153.854  13
  -3  -4 -21 158.120 212.156  11
   3  -4  22 543.786 306.341  15
   3   4  22 483.091 343.640  15
  -3  -4 -22 769.388 189.073  13
  -3  -4 -22 363.430 200.328  11
  -3   4 -22 1031.11 299.792  13
   3  -4  23 58.4029 237.948  15
  -3  -4 -23 339.653 132.198  11
   3   4  23 271.292 288.947  15
  -3   4 -23 381.449 224.327  13
   3   4  24 179.924 222.927  15
   3  -4  24 133.127 180.464  15
  -3  -4 -24 375.376 113.072  11
  -3   4 -24 666.506 213.801  13
  -3   4 -25 961.140 174.011  13
   3  -4  25 1003.64 163.739  15
  -3   4 -26 510.433 101.676  13
   3  -5 -27 648.082 114.201  11
   3  -5 -27 439.975 115.583  13
   3   5 -27 637.240 147.701  13
   3   5 -26 161.233 159.098  13
   3  -5 -26 603.947 167.939  13
   3  -5 -26 233.881 121.483  11
   3   5 -25 517.230 222.131  13
   3  -5 -25 671.284 209.133  13
   3  -5 -25 917.268 205.674  11
   3  -5 -24-122.170 206.059  13
   3   5 -24-8.67269 221.482  13
   3  -5 -24 271.413 215.506  11
   3   5 -23 887.113 309.826  13
   3  -5 -23 1352.86 312.180  13
   3  -5 -23 1387.20 340.081  11
  -3  -5  22 95.7839 137.571   8
   3  -5 -22 410.182 267.397  11
   3  -5 -22 197.535 235.469  13
   3   5 -22 687.259 315.003  13
  -3   5  22 621.144 361.748  15
   3  -5 -21 1987.20 373.842  13
  -3  -5  21 2111.57 292.339   8
  -3   5  21 764.288 387.201  15
   3  -5 -21 1713.59 368.647  11
   3   5 -21 2008.10 396.965  13
   3  -5 -20 3714.02 502.275  11
  -3   5  20 2818.38 507.797  15
   3   5 -20 3193.75 491.186  13
  -3  -5  20 3293.52 361.022   8
   3  -5 -20 3168.90 414.228  13
   3  -5 -19 6748.11 1128.08   1
   3   5 -19 7954.95 1299.07   3
   3  -5 -19 6537.56 574.712  13
  -3  -5  19 6710.04 515.849   8
  -3   5  19 6696.57 672.327  15
   3  -5 -19 7215.53 641.788  11
  -3   5  18 401.028 279.762  15
  -3  -5  18 445.463 380.914   4
  -3  -5  18 1332.66 297.822   8
   3   5 -18 524.896 533.814   3
   3  -5 -18 1132.69 290.762  13
   3  -5 -18 788.206 506.474   1
   3  -5 -18 1081.36 326.591  11
   3  -5 -17 2473.29 966.575   1
   3  -5 -17 2432.18 452.940  13
   3   5 -17 1569.76 700.536   3
  -3  -5  17 1882.43 713.164   4
   3  -5 -17 1469.11 331.191  11
  -3  -5  17 1590.87 265.780  10
   3  -5 -17 1967.50 748.707   3
  -3   5  17 1313.02 381.694  15
  -3  -5  17 1348.37 268.495   8
  -3   5  16 4879.78 523.449  15
   3  -5 -16 2916.28 871.866   3
   3  -5 -16 3458.49 413.153  11
  -3  -5  16 3767.11 378.475   8
   3   5 -16 3817.04 911.612   3
   3  -5 -16 2408.67 1060.02   1
   3  -5 -16 3651.24 423.623  13
  -3  -5  16 2644.51 792.312   4
   3   5 -15 15478.2 1678.85   3
   3  -5 -15 16437.8 2644.28   1
  -3  -5  15 13978.8 1486.94   4
   3  -5 -15 16700.2 1695.87   3
   3  -5 -14 3635.89 705.628   3
   3  -5 -14 4379.04 1407.88   1
   3   5 -14 4595.14 953.030   3
  -3  -5  14 3368.20 770.239   4
   3  -5 -13 27451.7 1946.17   3
  -3  -5  13 24958.9 1833.77   4
   3   5 -13 26279.0 1927.90   3
   3  -5 -12 441.256 547.819   1
   3   5 -12 62.4355 369.978   3
   3  -5 -12-469.940 533.576   3
  -3  -5  12 13.0864 400.649   4
  -3  -5  11 48056.6 2402.60   4
   3  -5 -11 49090.8 2178.04   3
   3  -5 -11 40532.0 2652.86   1
   3   5 -11 46852.0 2329.62   3
  -3  -5  10 1489.80 502.446   4
   3   5 -10 1074.39 493.214   3
   3  -5 -10 659.416 310.651   3
   3  -5 -10 843.839 480.427   1
   3  -5  -9 1116.76 266.863   3
   3   5  -9 2128.66 580.654   3
   3  -5  -9 1724.99 545.271   1
  -3  -5   9 1451.59 507.817   4
   3  -5  -8 259.457 219.492   3
  -3  -5   8 132.384 392.253   4
   3  -5  -8-277.319 299.182   1
   3   5  -8 162.349 285.823   3
  -3  -5   7 9768.81 993.112   4
   3  -5  -7 10268.6 644.265   3
   3   5  -7 10263.2 929.240   3
   3  -5  -7 11127.5 955.102   1
  -3  -5   6 133.401 292.551   4
   3  -5  -6-105.079 154.863   3
  -3  -5   6 230.699 246.941   1
   3   5  -6 24.9784 108.998   2
   3  -5  -6-318.370 279.204   1
   3   5  -5 47489.4 1125.24   2
   3  -5  -5 47399.6 950.369   3
  -3  -5   5 49937.1 1884.61   4
   3  -5  -5 49059.9 1623.89   5
   3  -5  -5 48327.0 1659.80   1
  -3  -5   5 48301.3 1611.30   1
   3  -5  -4 2330.21 355.888   1
  -3  -5   4 2233.90 381.356   4
   3  -5  -4 2246.79 153.488   3
   3  -5  -4 2494.02 370.614   5
   3   5  -4 2701.02 266.617   2
  -3  -5   4 2419.04 376.107   1
  -3  -5   3 23686.9 1073.62   1
   3  -5  -3 22454.6 1011.98   1
   3  -5  -3 23781.2 1017.74   5
   3   5  -3 23349.4 730.444   2
  -3  -5   3 24253.9 1142.05   4
   3  -5  -2 7793.67 577.745   5
   3   5  -2 7611.12 446.072   2
   3  -5  -2 7447.97 582.458   1
  -3  -5   2 7317.89 598.563   4
  -3  -5   2 7604.86 608.797   1
   3  -5  -2 7586.98 380.926   4
   3  -5  -1 99.8062 154.994   5
  -3  -5   1 242.905 203.787   1
   3  -5  -1 55.7187 111.290   4
   3  -5  -1 178.476 180.769   1
  -3  -5   1 218.643 198.601   4
   3  -5   0 9753.02 636.864   5
   3  -5   0 9584.77 558.699   4
  -3  -5   0 9444.89 617.450   4
   3  -5   0 9307.06 612.016   1
  -3  -5   0 9572.30 708.579   1
  -3  -5  -1 37196.1 1391.06   1
   3  -5   1 36027.5 1263.84   5
   3  -5   1 33898.2 1215.50   4
   3  -5   1 34679.9 1206.06   1
   3  -5   2 3117.74 403.865   1
  -3   5  -2 3124.16 277.324   3
  -3  -5  -2 3338.62 444.655   1
   3  -5   2 2962.74 397.423   5
  -3  -5  -2 2199.95 120.981   5
   3  -5   2 2942.78 422.396   4
   3  -5   3 124685. 2604.49   5
  -3  -5  -3 127585. 2846.90   1
  -3   5  -3 118992. 2099.42   3
  -3  -5  -4 11048.5 858.097   1
   3  -5   4 11103.3 828.461   5
  -3   5  -4 10319.7 688.620   3
  -3  -5  -5 2391.28 497.098   1
   3  -5   5 1686.96 364.929   5
  -3   5  -5 2117.81 389.636   3
   3  -5   6 4564.02 606.131   5
  -3  -5  -6 4709.89 660.994   1
  -3  -5  -6 4465.10 508.182   3
  -3   5  -6 4468.75 581.811   3
  -3   5  -7 89.7283 255.145   3
  -3  -5  -7 85.4270 271.154   1
   3  -5   7 173.402 263.233   5
  -3  -5  -7 431.113 260.923   3
   3  -5   8 3417.85 615.915   5
  -3   5  -8 2912.82 566.952   3
  -3  -5  -8 3150.03 511.621   3
  -3  -5  -8 2830.42 580.073   1
   3  -5   9-67.4942 376.276   5
  -3  -5  -9 366.315 441.576   1
  -3  -5  -9 336.151 351.519   3
  -3   5  -9 241.297 309.838   3
  -3  -5 -10 811.123 493.713   1
  -3  -5 -10 1468.10 440.099   3
  -3   5 -10 624.888 351.829   3
  -3  -5 -11 10019.3 1283.55   1
  -3  -5 -11 10482.1 1045.00   3
  -3   5 -11 9469.77 1202.51   3
  -3  -5 -12 618.618 435.405   3
  -3  -5 -12 489.019 509.223   1
  -3   5 -12 522.907 487.235   3
  -3   5 -13 9258.40 1324.15   3
  -3  -5 -13 9679.04 1108.82   3
  -3  -5 -13 9748.83 557.206  11
  -3  -5 -13 9216.54 1438.93   1
   3   5  14 5715.21 588.467  15
  -3  -5 -14 6130.86 1268.39   1
  -3  -5 -14 6822.61 1023.53   3
  -3  -5 -14 5942.53 485.206  11
   3  -5  14 6240.45 507.138  15
  -3   5 -14 6810.50 1220.45   3
   3   5  15 3978.33 573.677  15
  -3  -5 -15 4653.39 1098.18   1
   3  -5  15 4003.25 475.408  15
  -3  -5 -15 5032.08 874.921   3
  -3  -5 -15 4446.29 450.847  11
  -3   5 -15 5826.36 1113.04   3
  -3  -5 -16 316.388 252.203  11
  -3  -5 -16-188.979 544.848   1
  -3   5 -16-154.215 467.622   3
   3  -5  16 106.653 260.818  15
  -3  -5 -16 869.596 471.395   3
   3   5  16-62.7225 327.904  15
  -3  -5 -17 8757.00 636.577  11
   3  -5  17 8490.69 705.716  15
   3   5  17 8423.95 819.710  15
   3  -5  18 626.348 319.257  15
   3   5  18 408.734 316.514  15
  -3  -5 -18 480.489 247.910  11
  -3  -5 -19 25.5763 255.084  11
   3  -5  19-11.3154 187.575  10
   3  -5  19 25.3396 298.986  15
   3   5  19-730.322 413.789  15
  -3  -5 -20 3015.81 394.950  11
   3  -5  20 2592.71 346.610  10
   3  -5  20 1845.31 414.960  15
   3   5  20 2156.26 477.018  15
  -3  -5 -21 586.715 224.154  11
   3   5  21 379.164 343.178  15
   3  -5  21 317.418 159.037  10
   3  -5  21 150.993 277.125  15
  -3  -5 -22 5104.53 411.436  11
   3  -5  22 4200.81 490.226  15
   3   5  22 4411.36 570.624  15
  -3  -5 -23 218.970 142.196  11
   3  -5  23-51.4476 179.110  15
  -3   5 -23 809.106 239.628  13
   3   5  23 469.089 264.938  15
  -3  -5 -24 224.487 111.367  11
  -3   5 -24 315.283 161.492  13
  -3   5 -25 212.867 117.470  13
   3   6 -27 49.9996 80.3635  13
   3  -6 -27-42.3155 67.8428  11
   3  -6 -26 647.271 157.365  11
   3   6 -26 523.966 152.796  13
   3  -6 -26 688.057 135.682  13
   3  -6 -25 286.126 159.502  13
   3   6 -25-6.98147 151.847  13
   3  -6 -25 79.9034 152.523  11
   3  -6 -24 132.075 179.666  13
   3  -6 -24-70.7601 186.781  11
   3   6 -24 38.7696 209.875  13
   3  -6 -23 378.017 243.415  11
  -3  -6  23-0.53779 136.211   8
   3   6 -23 136.265 214.508  13
   3  -6 -23 80.3118 188.349  13
   3   6 -22 7922.13 653.230  13
  -3  -6  22 7264.26 483.664   8
   3  -6 -22 8325.01 640.654  11
   3  -6 -22 7967.48 573.752  13
   3   6 -21 2405.59 431.417  13
   3  -6 -21 1933.14 391.163  11
   3  -6 -21 1684.36 329.752  13
  -3  -6  21 2014.37 298.745   8
   3  -6 -20 4247.91 494.671  11
   3   6 -20 4147.83 521.366  13
  -3   6  20 4589.97 577.225  15
   3  -6 -20 4915.12 494.635  13
  -3  -6  20 4877.45 465.869   8
  -3  -6  20 4889.62 408.832  10
   3  -6 -19 3840.56 449.873  13
  -3  -6  19 3827.20 372.690  10
   3  -6 -19 3786.39 497.400  11
  -3   6  19 3774.66 555.119  15
  -3  -6  19 3397.70 415.034   8
  -3  -6  18 125.326 198.980   8
   3  -6 -18-52.1558 227.197  13
  -3  -6  18-18.8303 184.145  10
   3   6 -18-1300.68 682.212   3
   3  -6 -18-44.6679 254.444  11
   3  -6 -18-325.213 582.401   1
  -3  -6  18-76.2146 396.611   4
  -3   6  18 154.826 303.099  15
   3  -6 -17 1364.76 333.196  13
   3  -6 -17 1435.85 352.861  11
   3   6 -17 2097.69 812.229   3
   3  -6 -17 1334.15 844.752   1
  -3  -6  17 1210.38 283.149   8
  -3  -6  17 1238.45 554.609   4
  -3  -6  17 1274.69 247.811  10
  -3   6  17 1462.85 422.693  15
  -3   6  16 1517.04 386.543  15
   3   6 -16 968.935 679.926   3
  -3  -6  16 1083.37 249.201  10
   3  -6 -16 1161.17 1053.47   1
  -3  -6  16 700.973 242.466   8
  -3  -6  16 390.481 559.772   4
   3  -6 -16 665.115 242.755  13
   3  -6 -16 1047.45 311.492  11
  -3  -6  15 5280.91 428.290  10
   3   6 -15 5481.07 1096.17   3
   3  -6 -15 4635.17 482.012  11
   3  -6 -15 3643.49 1398.45   1
   3  -6 -15 5152.12 474.329  13
  -3  -6  15 4872.40 931.914   4
  -3  -6  15 5114.30 422.164   8
  -3   6  15 4615.32 500.441  15
   3   6 -14 358.996 515.769   3
   3  -6 -14-122.228 639.738   1
  -3  -6  14 17.7059 431.765   4
   3  -6 -13 4161.42 1172.63   1
  -3  -6  13 5543.57 948.006   4
   3   6 -13 5635.40 964.392   3
  -3  -6  12 14375.8 1448.91   4
   3   6 -12 13291.7 1357.39   3
   3  -6 -12 12720.7 1614.14   1
   3   6 -11 3172.87 685.374   3
   3  -6 -11 3102.31 871.502   1
  -3  -6  11 3122.08 715.234   4
   3   6 -10 143.072 312.303   3
   3  -6 -10 786.608 508.156   1
  -3  -6  10 321.438 385.223   4
   3   6  -9 38046.0 1931.85   3
   3  -6  -9 38472.2 2210.86   1
  -3  -6   9 40969.9 2251.45   4
   3  -6  -8 19408.5 1455.29   1
   3   6  -8 18147.0 1276.34   3
  -3  -6   8 18278.3 1456.44   4
   3  -6  -7 50460.3 2071.70   5
   3  -6  -7 51733.8 2159.98   1
  -3  -6   7 48232.9 2243.22   4
   3   6  -7 49211.2 1983.83   3
  -3  -6   6 179471. 4130.18   4
   3  -6  -6 188220. 3716.82   5
   3  -6  -6 184198. 3900.16   1
   3   6  -6 182047. 3764.51   3
  -3  -6   6 192354. 3667.31   1
   3  -6  -5 89018.5 2303.67   5
  -3  -6   5 87200.8 2623.56   4
  -3  -6   5 87701.5 2310.56   1
   3  -6  -5 85585.7 2446.40   1
  -3  -6   4 10561.5 803.296   1
   3  -6  -4 10126.3 734.293   5
   3  -6  -4 10499.4 807.552   1
  -3  -6   4 10632.9 856.424   4
   3   6  -4 11339.4 499.906   2
  -3  -6   3 1317.67 358.962   1
   3  -6  -3 1330.78 310.689   1
   3  -6  -3 1101.27 249.214   5
  -3  -6   3 1639.61 358.972   4
   3   6  -3 1534.99 205.692   2
   3  -6  -2 8382.85 623.277   5
   3  -6  -2 7534.78 640.159   1
   3   6  -2 8046.72 486.528   2
   3  -6  -2 8264.14 455.448   4
  -3  -6   2 8179.83 701.912   1
  -3  -6   2 7975.62 696.731   4
   3  -6  -1 159.343 128.010   4
  -3  -6   1 356.517 270.236   1
   3  -6  -1 181.033 161.482   5
  -3  -6   1 73.7729 189.094   4
   3  -6  -1 196.041 199.636   1
   3  -6   0 3551.38 398.868   4
   3  -6   0 3544.62 427.861   5
  -3  -6   0 3687.30 446.734   4
  -3  -6   0 3559.18 480.112   1
   3  -6   0 3578.58 453.318   1
  -3  -6  -1 863.897 328.125   1
   3  -6   1 568.590 213.185   4
   3  -6   1 745.770 266.738   1
   3  -6   1 731.683 251.331   5
   3  -6   2 2824.54 427.258   4
   3  -6   2 3217.05 430.424   5
  -3  -6  -2 3257.24 492.213   1
   3  -6   2 3120.13 407.114   1
  -3   6  -3 911.507 182.822   3
   3  -6   3 563.743 212.591   5
  -3  -6  -3 793.783 292.921   1
   3  -6   3 1008.78 358.081   4
  -3  -6  -4 19548.5 1234.20   1
   3  -6   4 19556.4 1392.20   4
   3  -6   4 19765.7 1152.06   5
  -3   6  -4 18436.2 841.181   3
   3  -6   5 5089.37 624.104   5
  -3  -6  -5 5272.88 703.641   1
   3  -6   5 4469.63 818.097   4
  -3   6  -5 4660.93 511.626   3
   3  -6   6 5004.92 654.514   5
  -3   6  -6 5065.77 563.895   3
  -3  -6  -6 4964.25 724.314   1
  -3  -6  -7 31824.4 1806.99   1
   3  -6   7 29817.6 1655.62   5
  -3   6  -7 29044.5 1479.44   3
   3  -6   8 10344.3 1053.78   5
  -3   6  -8 9985.43 956.958   3
  -3  -6  -8 11415.8 887.242   3
  -3  -6  -8 10201.9 1112.15   1
  -3  -6  -9 19433.6 1213.26   3
  -3  -6  -9 17772.3 1538.05   1
  -3   6  -9 17402.3 1337.64   3
   3  -6   9 17902.3 1425.95   5
  -3   6 -10 44922.5 2268.41   3
  -3  -6 -10 46677.2 2603.45   1
  -3  -6 -10 47459.8 2027.17   3
  -3  -6 -11 10212.1 1326.39   1
  -3   6 -11 9658.45 1126.92   3
  -3  -6 -11 10092.6 989.106   3
  -3   6 -12 7915.28 1054.99   3
  -3  -6 -12 10525.5 1477.79   1
  -3  -6 -12 9698.64 1009.57   3
  -3  -6 -13 1038.30 654.288   1
  -3   6 -13 503.048 529.777   3
  -3  -6 -13 470.632 358.293   3
  -3  -6 -13 407.351 210.495  11
   3   6  13 333.469 254.382  15
   3  -6  13 674.608 213.316   8
  -3  -6 -14 42.4404 218.583  11
  -3  -6 -14 316.885 381.955   3
  -3   6 -14 14.7780 487.266   3
  -3  -6 -14-775.850 791.580   1
   3  -6  14-187.378 159.121   8
   3  -6  14 520.868 239.967  15
   3   6  14 313.356 311.886  15
   3  -6  15 1018.33 291.807  15
  -3  -6 -15 1379.86 309.450  11
  -3   6 -15 764.113 383.234   3
   3  -6  15 1774.37 256.302   8
   3   6  15 1070.65 372.182  15
   3  -6  15 1227.86 631.360   4
  -3  -6 -16 12851.3 749.834  11
   3  -6  16 13531.5 601.047   8
   3  -6  16 12704.4 756.819  15
   3   6  16 11789.5 926.533  15
  -3  -6 -17 360.452 243.493  11
   3  -6  17 31.5216 243.873  15
   3  -6  17 209.087 177.844   8
   3   6  17 815.048 375.809  15
   3  -6  18 433.439 243.285  15
  -3  -6 -18 38.9139 246.139  11
   3   6  18 459.423 338.099  15
   3  -6  18 354.582 285.052  10
   3  -6  19 2290.58 339.289  10
   3  -6  19 1132.10 350.331  15
   3   6  19 2098.31 488.142  15
  -3  -6 -19 2050.40 385.039  11
   3  -6  20 1274.90 333.448  15
  -3  -6 -20 2623.28 381.662  11
   3   6  20 1726.02 433.528  15
   3  -6  20 1917.24 300.485  10
   3  -6  21 330.445 195.136  10
   3   6  21 105.576 307.543  15
   3  -6  21 136.144 242.529  15
  -3  -6 -21 380.293 201.221  11
   3  -6  22 468.820 149.997  10
  -3   6 -22 596.658 248.393  13
   3   6  22 176.315 233.742  15
  -3  -6 -22 823.814 228.722  11
  -3  -6 -23 294.947 142.171  11
  -3   6 -23 33.1521 171.775  13
  -3   6 -24 3872.24 295.753  13
  -3  -6 -24 2933.80 228.703  11
  -3   6 -25 2122.83 182.305  13
   3  -7 -26 2615.22 228.211  11
   3   7 -26 1880.87 169.212  13
   3  -7 -25-150.937 141.864  11
   3   7 -25 32.7989 131.549  13
   3  -7 -25 192.654 112.307  13
   3  -7 -24-37.5615 169.506  11
   3  -7 -24-29.6000 137.447  13
   3   7 -24-28.7515 173.662  13
  -3  -7  24 203.895 90.9551   8
   3  -7 -23 396.059 177.935  13
   3   7 -23 297.343 199.626  13
   3  -7 -23 22.8795 221.187  11
  -3  -7  23 87.2254 124.173   8
  -3  -7  22 851.958 224.386   8
   3  -7 -22 196.206 151.126  12
   3   7 -22 145.070 245.499  13
   3  -7 -22 867.745 294.166  11
   3  -7 -22 818.867 237.797  13
   3  -7 -21 2045.10 405.926  11
   3   7 -21 1570.27 324.748  13
  -3  -7  21 1729.95 293.564   8
   3  -7 -21 1460.39 309.095  13
  -3  -7  20 9199.97 622.981   8
   3  -7 -20 9702.29 719.287  11
   3   7 -20 9181.55 713.788  13
   3  -7 -20 9145.65 623.495  13
  -3  -7  19 1350.63 307.200  10
   3  -7 -19 1368.47 346.869  11
   3  -7 -19 1035.31 273.367  13
  -3  -7  19 1098.42 292.184   8
   3  -7 -18 8146.52 668.608  11
   3  -7 -18 8607.29 610.510  13
  -3  -7  18 7987.76 580.818  10
  -3  -7  18 7647.19 602.155   8
  -3  -7  17 829.356 285.054   8
   3   7 -17 1040.97 521.163   3
  -3  -7  17 1158.68 295.219  10
   3  -7 -17 725.850 275.557  13
   3  -7 -17 1188.03 371.248  11
  -3  -7  17 1168.35 537.077   4
   3  -7 -17 892.424 675.818   1
  -3   7  17 1335.66 405.078  15
   3  -7 -16 33.3805 244.458  11
   3   7 -16-79.4578 492.348   3
  -3  -7  16 233.094 234.945  10
  -3  -7  16 354.016 259.470   8
   3  -7 -16 627.644 277.301  13
  -3  -7  16 480.052 515.281   4
   3  -7 -16 128.643 817.648   1
  -3   7  16 290.836 288.961  15
  -3   7  15 3604.21 482.635  15
   3  -7 -15 2796.92 1155.37   1
   3  -7 -15 3575.72 460.645  11
  -3  -7  15 2937.69 804.319   4
   3  -7 -15 3751.09 420.874  13
  -3  -7  15 3625.13 418.161   8
  -3  -7  15 3916.41 399.882  10
   3   7 -15 3422.19 838.811   3
   3   7 -14 21331.8 1902.87   3
  -3  -7  14 22036.2 840.641   8
  -3   7  14 23259.5 1001.30  15
   3  -7 -14 21355.2 937.564  11
  -3  -7  14 24733.2 896.601  10
  -3  -7  14 20693.8 1861.44   4
   3   7 -13 7961.49 1104.48   3
   3  -7 -13 6448.95 1356.17   1
  -3  -7  13 8336.83 1194.85   4
   3  -7 -12 12080.0 1680.77   1
  -3  -7  12 14976.5 1540.97   4
   3   7 -12 14852.1 1440.83   3
   3  -7 -11 4081.58 905.516   1
  -3  -7  11 4793.05 911.796   4
   3   7 -11 4015.57 742.095   3
  -3  -7  10 1278.92 556.117   4
   3  -7 -10 1086.67 489.749   5
   3  -7 -10 450.133 392.240   1
   3   7 -10 540.473 322.633   3
   3   7  -9 35635.2 1914.13   3
   3  -7  -9 37632.1 2108.69   5
  -3  -7   9 34951.3 2176.84   4
   3  -7  -9 36824.5 2228.47   1
   3  -7  -8 6424.66 837.832   5
   3   7  -8 5851.85 782.753   3
   3  -7  -8 6283.24 895.500   1
  -3  -7   8 5323.97 868.013   4
   3  -7  -7 1879.28 510.281   1
  -3  -7   7 1680.62 534.725   4
   3   7  -7 1858.85 412.325   3
   3  -7  -7 2056.82 458.599   5
  -3  -7   6 32516.0 1581.71   1
   3  -7  -6 33421.7 1544.81   5
  -3  -7   6 30724.0 1743.68   4
   3   7  -6 31723.3 1518.43   3
   3  -7  -6 31398.2 1704.30   1
   3   7  -5 800.680 289.696   3
   3  -7  -5 797.548 371.225   1
  -3  -7   5 939.243 321.977   1
  -3  -7   5 928.088 384.488   4
   3  -7  -5 1026.60 308.521   5
   3  -7  -4 19670.8 1068.59   5
  -3  -7   4 19171.4 1240.45   4
   3  -7  -4 19098.9 1191.01   1
  -3  -7   4 20387.4 1190.88   1
   3  -7  -3 560.748 296.627   1
   3  -7  -3 632.885 255.064   5
   3   7  -3 399.316 122.608   2
  -3  -7   3 408.815 313.072   1
  -3  -7   3 447.866 394.207   4
   3   7  -2 672.120 164.064   2
   3  -7  -2 592.620 165.748   4
   3  -7  -2 789.912 251.048   5
   3  -7  -2 649.000 232.081   1
  -3  -7   2 514.918 235.303   1
  -3  -7   2 389.448 246.174   4
  -3  -7   1 29195.7 1451.77   1
   3  -7  -1 29013.2 1041.96   4
   3  -7  -1 28669.8 1235.45   5
  -3  -7   1 29501.3 1351.96   4
   3  -7  -1 29536.1 1336.67   1
   3  -7   0 1312.47 307.584   5
   3  -7   0 1345.42 310.406   1
  -3  -7   0 1407.42 341.982   4
   3  -7   0 1549.40 288.256   4
  -3  -7   0 1285.68 352.579   1
   3  -7   1 584.992 232.051   5
   3  -7   1 284.849 175.663   1
   3  -7   1 362.091 233.844   4
  -3  -7  -1 397.560 263.612   1
   3  -7   2 55618.6 1894.53   4
  -3  -7  -2 60489.7 2155.12   1
   3  -7   2 57378.8 1880.49   5
   3  -7   2 59387.3 1957.53   1
   3  -7   3 1569.63 329.413   5
   3  -7   3 1762.52 449.769   4
   3  -7   3 2484.17 457.958   1
  -3  -7  -3 2236.08 487.430   1
   3  -7   4 10728.7 1026.61   4
  -3  -7  -4 11498.2 1045.30   1
   3  -7   4 10937.5 893.693   5
   3  -7   5 10371.3 913.691   5
  -3  -7  -5 11180.3 1028.34   1
   3  -7   5 10166.7 1179.14   4
   3  -7   6 2283.16 676.367   4
  -3  -7  -6 3150.56 636.974   1
   3  -7   6 2745.71 529.892   5
  -3  -7  -7 743.678 426.770   1
   3  -7   7 1015.12 339.404   5
   3  -7   7 1351.86 658.776   4
  -3  -7  -8 8176.84 1054.87   1
   3  -7   8 6988.63 1317.55   4
   3  -7   8 7574.01 926.199   5
   3  -7   9 4889.43 1175.68   4
  -3  -7  -9 4334.85 899.498   1
   3  -7   9 4118.86 736.294   5
  -3   7  -9 4326.55 594.758   3
  -3  -7 -10 62.8137 488.056   1
   3  -7  10 562.880 830.971   4
  -3   7 -10-11.8338 329.839   3
  -3  -7 -11-250.834 442.730   1
   3  -7  11-253.014 704.294   4
  -3  -7 -12 14251.8 1737.79   1
   3  -7  12 15533.9 1988.82   4
   3  -7  12 14593.7 606.299   8
  -3  -7 -12 13663.8 677.684  11
  -3  -7 -13 23665.8 2297.53   1
   3  -7  13 26139.5 2404.29   4
   3  -7  13 24572.7 826.300   8
  -3  -7 -13 23218.7 918.535  11
   3   7  14 393.821 276.765  15
  -3  -7 -14 159.468 209.400  11
  -3  -7 -14 289.720 461.259   1
   3  -7  14 130.009 474.816   4
   3  -7  14 426.600 220.293   8
   3   7  15 5181.45 603.580  15
   3  -7  15 4791.84 1045.53   4
  -3  -7 -15 5290.24 1234.77   1
   3  -7  15 6383.11 474.074   8
  -3  -7 -15 6396.34 543.171  11
  -3  -7 -16 217.618 230.517  11
   3  -7  16 333.154 202.104   8
   3  -7  16 450.720 273.230  10
   3   7  16 13.8183 265.643  15
   3  -7  17-94.5573 233.913  10
  -3  -7 -17 462.717 259.656  11
   3  -7  17 249.173 172.974   8
   3   7  17-245.864 364.300  15
  -3  -7 -18 646.165 266.373  11
   3   7  18 751.245 343.720  15
   3  -7  18 818.869 217.809   8
   3  -7  18 779.151 287.464  10
  -3  -7 -19 1005.73 306.947  11
   3  -7  19 955.961 283.737  10
   3  -7  19 717.960 185.257   8
   3   7  19 923.139 347.006  15
  -3  -7 -20 1058.46 300.256  11
   3  -7  20 422.925 205.043  10
   3   7  20 779.394 307.701  15
   3   7  21 558.235 251.289  15
  -3  -7 -21 956.089 256.229  11
   3  -7  21 348.919 196.171  10
   3  -7  22 1529.49 203.898  10
  -3   7 -22 1673.26 277.695  13
  -3  -7 -22 1287.83 234.582  11
  -3   7 -23 6.75676 143.400  13
  -3  -7 -23-28.6966 120.931  11
  -3  -7 -24 1212.22 141.933  11
  -3   7 -24 1388.22 179.350  13
  -3  -7 -24 1033.22 101.911  12
   3  -8 -26 125.703 87.3906  11
   3  -8 -25 2210.11 234.920  11
   3   8 -25 970.106 126.605  13
   3  -8 -24-98.8254 105.807  13
   3   8 -24-35.8027 128.208  13
  -3  -8  24-25.3190 87.8453   8
   3  -8 -23-87.0121 107.468  12
   3  -8 -23 615.421 240.587  11
   3  -8 -23 307.769 150.263  13
  -3  -8  23-212.611 135.813   8
   3   8 -23 143.220 169.775  13
   3  -8 -22-384.509 184.429  13
  -3  -8  22 189.690 168.573   8
   3   8 -22 372.174 195.820  13
   3  -8 -22 236.493 159.253  12
   3  -8 -22 359.551 237.001  11
[truncated: 25,103,294 more chars]
